# Supplementary material for: Integrated single-cell transcriptomic atlas of human gastric and colorectal tissues across diverse phenotypes
Source: Sci Data. 2026 Mar 26;13:751. doi: 10.1038/s41597-026-07108-3 (PMC13184354; doi:10.1038/s41597-026-07108-3)
Supplement: Supplementary file 2 — Supplementary table1. Demographics of tissue donors. [file 41597_2026_7108_MOESM2_ESM.xlsx]

## Sheet: Gastric
Supplementary table 1-1. Demographics of gastric tissue donors.
Characteristics	Total donors (n=143)
Sex, n (%)
Female	58 (40.56%)
Male	85 (59.44%)
Age (years)
Median (IQR)	63 (55-72)
Primary tissue
Tumor	122 (85.31%)
Non-tumor	21 (14.69%)
Epstein-Barr Virus
Positive	2 (1.4%)
Negative	52 (36.36%)
Not available	89 (62.24%)
Helicobacter pylori
Positive	29 (20.28%)
Negative	13 (9.09%)
Equivocal	2 (1.4%)
Not available	99 (69.23%)
Laurens*
Intestinal	49 (40.16%)
Diffuse	46 (37.7%)
Mixed	14 (11.48%)
Not available	13 (10.66%)
Microsatellite instability*
MSI	5 (4.1%)
MSS	62 (50.82%)
Not available	55 (45.08%)
Pathological stage*
I-III	42 (34.43%)
IV	29 (23.77%)
Not available	51 (41.8%)
*Percentages calculated among 122 tumoral tissue donors; IQR, interquartile range.

## Sheet: Colorectal
Supplementary table 1-2. Demographics of colorectal tissue donors.
Characteristics	Total donors (n=109)
Sex, n (%)
Female	50 (45.87%)
Male	57 (52.29%)
Not available	2 (1.83%)
Age (years)
Median (IQR)	65 (23-86)
Primary tissue
Tumor	70 (64.22%)
Non-tumor	39 (35.78%)
Location
Left	43 (39.45%)
Right	33 (30.28%)
Not available	33 (30.28%)
T stage*
Tis	1 (1.43%)
T1	4 (5.71%)
T2	10 (14.29%)
T3	30 (42.86%)
T4	12 (17.14%)
Not available	13 (18.57%)
N stage*
N0	26 (37.14%)
N1	23 (32.86%)
N2	8 (11.43%)
Not available	13 (18.57%)
M stage*
M0	21 (30%)
M1	5 (7.14%)
Not available	44 (62.86%)
Microsatellite instability*
MSI	8 (11.43%)
MSS	54 (77.14%)
Not available	8 (11.43%)
*Percentages calculated among 70 tumoral tissue donors; IQR, interquartile range.
