# Supplementary material for: Integrated single-cell transcriptomic atlas of human gastric and colorectal tissues across diverse phenotypes
Source: Sci Data. 2026 Mar 26;13:751. doi: 10.1038/s41597-026-07108-3 (PMC13184354; doi:10.1038/s41597-026-07108-3)
Supplement: Supplementary file 3 — Supplementary table2. Benchmarking of integration [file 41597_2026_7108_MOESM3_ESM.xlsx]

## Sheet: Gastric
Supplementary table 2-1. Benchmarking of gastric data integration
Embedding	KMeans NMI	KMeans ARI	Silhouette label	cLISI	BRAS	iLISI	KBET	Graph connectivity	PCR comparison	Batch correction	Bio conservation	Total
Unintegrated	0.827245	0.772145	0.408107	1	0.434574	0.102331	0.0832845	0.856925	0.121063	0.319636	0.751874	0.578979
X_fastmnn	0.975166	0.949282	0.524494	1	0.793943	0.645992	0.829362	0.776126		0.761356	0.862236	0.821884
X_harmony	0.870499	0.827239	0.465995	1	1	0.685665	0.913097	0.785214	0.46227	0.769249	0.790933	0.78226
X_rpca	0.789022	0.716653	0.452041	1	0.875463	0.860243	1	0.722953	0.585578	0.808847	0.739429	0.767196
X_liger	0.793736	0.583299	0.503906	1	0.579746	0.270284	0.180998	1	0.651456	0.536497	0.720235	0.64674
X_scANVI	1	1	0.495913	1	0.934425	0.0244546	0.029694	0.996382	0.319396	0.46087	0.873978	0.708735
X_scVI	0.9194	0.751049	0.341977	1	0.893567	0	0.0088805	0.986914	0.455763	0.469025	0.753106	0.639474
X_umap.bbknn	0.940281	0.738273	1	1	0	1	0.95265	0.979779	0	0.586486	0.919638	0.786377
Metric Type	Bio conservation	Bio conservation	Bio conservation	Bio conservation	Batch correction	Batch correction	Batch correction	Batch correction	Batch correction	Aggregate score	Aggregate score	Aggregate score

## Sheet: Colorectal
Supplementary table 2-2. Benchmarking of colorectal data integration
Embedding	KMeans NMI	KMeans ARI	Silhouette label	cLISI	bras	iLISI	KBET	Graph connectivity	PCR comparison	Batch correction	Bio conservation	Total
Unintegrated	0.866122	0.945808	0.513768	1	0.400867	0.112	0.0190001	0.901217	0.638868	0.41439	0.831424	0.664611
X_fastmnn	0.981777	0.948288	0.61165	1	0.751756	0.892188	0.323246	0.83362		0.700202	0.885429	0.811338
X_harmony	0.893286	0.973197	0.606581	1	1	0.706851	1	0.840248	0.855315	0.880483	0.868266	0.873153
X_integrated.rpca	0.889862	0.965646	0.594118	1	0.856176	0.936887	0.455797	0.801824	0.875635	0.785264	0.862406	0.831549
X_liger	0.427349	0.239108	0.463715	1	0.360158	0	0	0.988169	0.296869	0.329039	0.532543	0.451141
X_scANVI	0.961333	0.907394	0.615071	1	0.777766	0.203378	0.0336872	1	0.510127	0.504992	0.870949	0.724566
X_scVI	0.983674	0.941142	0.552463	1	0.816214	0.130588	0.0215129	0.992627	0.692202	0.530629	0.86932	0.733843
X_umap.bbknn	1	1	1	1	0	1	0.565247	0.933193	0.554262	0.61054	1	0.844216
Metric Type	Bio conservation	Bio conservation	Bio conservation	Bio conservation	Batch correction	Batch correction	Batch correction	Batch correction	Batch correction	Aggregate score	Aggregate score	Aggregate score
