# Supplementary material for: Integrated single-cell transcriptomic atlas of human gastric and colorectal tissues across diverse phenotypes
Source: Sci Data. 2026 Mar 26;13:751. doi: 10.1038/s41597-026-07108-3 (PMC13184354; doi:10.1038/s41597-026-07108-3)
Supplement: Supplementary file 4 — Supplementary table3. Marker gene expression in stomach [file 41597_2026_7108_MOESM4_ESM.xlsx]

## Sheet: Epithelial
Supplementary table3-1. Epithelial marker gene expression in stomach
	Epithelial cell	Goblet cell	Enterocyte	Proliferating Epi	GKN+ Foveolar cell	GKN- Foveolar cell	Neck cell	Transitional cell	Chief cell	Parietal cell	Neuroendocrine cell	D cell	G cell
EPCAM	0.735657	0.837466	2.46428	-0.0564726	-0.847194	-0.166447	-0.536609	-0.84023	-0.862042	-1.02182	0.941213	-0.151704	-0.496098
KRT19	1.37589	0.0956084	2.33176	0.249068	0.824719	-0.0642889	-0.427045	-1.01248	-0.732988	-1.19209	-0.32314	-0.637513	-0.487508
MUC2	-0.234911	3.3264	-0.211871	-0.287604	-0.29657	-0.216847	-0.297421	-0.299519	-0.293523	-0.296965	-0.291531	-0.299947	-0.299692
TFF3	-0.187103	3.32359	-0.228083	-0.282772	-0.328835	-0.255078	-0.201838	-0.339028	-0.317953	-0.339976	-0.237657	-0.330191	-0.275081
SPINK4	-0.277705	3.32772	-0.248341	-0.277499	-0.289709	-0.253423	-0.289239	-0.290509	-0.28361	-0.290739	-0.245622	-0.290383	-0.290943
FABP1	-0.115008	-0.265611	3.32313	-0.282011	-0.304561	-0.217531	-0.304813	-0.308844	-0.299051	-0.30932	-0.298299	-0.308747	-0.309337
FABP2	-0.239142	0.107874	3.30483	-0.300094	-0.324062	-0.280507	-0.325204	-0.327572	-0.323217	-0.3278	-0.315256	-0.32701	-0.322837
CDH17	0.211492	0.299586	3.16867	-0.322197	-0.501648	-0.168391	-0.501434	-0.506532	-0.404284	-0.517028	0.200878	-0.512284	-0.44683
MKI67	0.111462	-0.0703134	-0.454548	3.14449	-0.227318	0.568443	-0.442274	-0.518264	-0.0691235	-0.505515	-0.486195	-0.538058	-0.51279
PCNA	-0.0744076	0.132333	-0.658189	3.18425	-0.213302	0.427972	-0.302453	-0.480212	-0.298496	-0.359189	-0.353378	-0.449504	-0.555426
TOP2A	-0.21164	-0.0837625	-0.420899	3.2031	-0.334926	0.340034	-0.42356	-0.429231	0.225215	-0.461921	-0.460469	-0.470674	-0.471265
MUC5AC	-0.263775	-0.262239	-0.508059	0.0639833	3.26629	-0.0193562	-0.141696	-0.0741948	-0.21541	-0.497416	-0.504719	-0.43879	-0.404619
TFF1	-0.258359	-0.0519679	-0.364764	0.24595	3.25077	-0.0594731	-0.202154	-0.457748	-0.277083	-0.50121	-0.478894	-0.446861	-0.398204
TFF2	-0.600642	-0.349687	-0.680675	0.156372	1.90717	-0.193281	2.44495	-0.152071	-0.322126	-0.640375	-0.614383	-0.532665	-0.422585
GKN1	-0.388226	-0.401414	-0.400608	-0.322068	3.27431	-0.00838585	-0.363705	-0.330005	0.22203	-0.310904	-0.345774	-0.329737	-0.295512
GKN2	-0.390109	-0.408412	-0.408412	-0.135042	3.28701	0.0251209	-0.343083	-0.346018	0.0565613	-0.343088	-0.367469	-0.335121	-0.291937
MUC6	-0.51057	-0.545352	-0.547827	-0.471068	0.0482927	-0.299032	2.71974	1.60936	-0.232329	-0.439198	-0.462809	-0.468335	-0.400875
PGC	-0.628691	-0.629383	-0.629828	-0.511299	-0.349393	-0.393337	0.99646	2.5802	-0.195576	1.32814	-0.482698	-0.541659	-0.542932
PGA4	-0.479468	-0.447337	-0.476962	-0.459025	-0.420425	-0.197582	-0.391911	3.00792	1.00407	0.25023	-0.457799	-0.450834	-0.480876
LIPF	-0.454827	-0.448277	-0.45463	-0.411715	-0.134516	-0.229346	-0.161446	3.27702	0.070371	-0.0225576	-0.231727	-0.363737	-0.434614
AZGP1	-0.621989	-0.603504	-0.558458	-0.691302	-0.562121	-0.593393	-0.379774	1.6826	-0.334561	0.125625	2.46057	0.599703	-0.52339
ATP4B	-0.291848	-0.289306	-0.291824	-0.288518	-0.284375	-0.281775	-0.288901	-0.258039	-0.205504	3.32729	-0.280612	-0.277722	-0.288866
MFSD4A	-0.332789	-0.308189	-0.356144	-0.319567	-0.281236	-0.31166	-0.285757	0.0145303	-0.141432	3.31073	-0.317954	-0.321793	-0.348742
ATP4A	-0.310226	-0.302328	-0.310557	-0.307354	-0.297664	-0.296184	-0.304393	-0.274798	-0.0275732	3.31865	-0.293379	-0.289631	-0.304568
CKB	-0.297179	-0.298431	-0.313069	-0.290941	-0.297178	-0.294462	-0.290227	-0.245172	-0.209199	3.32681	-0.249195	-0.258012	-0.283743
CHGA	-0.337145	-0.336724	-0.338242	-0.336529	-0.331014	-0.33006	-0.335598	-0.31186	-0.223433	-0.323135	3.30911	-0.111044	0.00567562
MAOB	-0.325193	-0.349093	-0.140859	-0.337375	-0.338357	-0.328302	-0.239238	-0.335645	-0.311953	-0.296761	3.31785	-0.11636	-0.198717
CHGB	-0.411115	-0.411273	-0.413411	-0.409249	-0.397698	-0.39353	-0.404516	-0.410013	-0.385366	-0.407855	0.629207	0.269109	3.14571
SST	-0.363945	-0.363844	-0.363787	-0.361511	-0.352255	-0.353378	-0.357205	-0.361253	-0.352537	-0.36223	-0.0632907	3.24628	0.408957
GHRL	-0.289271	-0.282427	-0.289375	-0.288891	-0.288506	-0.288612	-0.288015	-0.285503	-0.219534	-0.286584	-0.250651	3.3275	-0.270129
GAST	-0.297208	-0.297177	-0.296874	-0.292339	-0.277481	-0.265248	-0.285028	-0.296122	-0.279918	-0.296374	-0.279598	-0.162687	3.32605

## Sheet: Stromal
Supplementary table3-2. Stromal marker gene expression in stomach
	Progenitor like Fib	Myofibroblast	Inflammatory Fib	Antigen presenting Fib	Telocyte-like Fib	Proliferating Fib	Pericyte	SMC-like pericyte	SMC	Mesothelial	Quiescent EC	Arterial EC	Venous EC	Capillary EC	Lymphatic EC	Ig secreting EC	Proliferating EC
PI16	3.86892	-0.00887392	-0.192914	-0.270364	-0.273447	-0.282202	-0.28296	-0.268677	-0.283071	-0.280762	-0.264335	-0.0868729	-0.279161	-0.266935	-0.278936	-0.266334	-0.283071
ACTA2	-0.520092	-0.15349	-0.487148	-0.39971	-0.36694	0.127567	1.12218	2.39319	2.44724	-0.439615	-0.547375	-0.549003	-0.550528	-0.44694	-0.553913	-0.531625	-0.543805
TAGLN	-0.484589	-0.143599	-0.430871	-0.414304	-0.292252	0.126803	0.48983	2.75122	2.34858	-0.415582	-0.509963	-0.512285	-0.51862	-0.46314	-0.528705	-0.508619	-0.493897
COL1A1	1.61421	2.49938	-0.0417551	0.151797	0.131723	1.64451	0.186135	-0.683211	-0.0301914	-0.319345	-0.745395	-0.751135	-0.748081	-0.710053	-0.748432	-0.699743	-0.750419
IL6	-0.310496	0.193206	0.974783	0.11392	-0.525902	-0.374619	-0.131212	3.19415	-0.841881	-0.442429	-0.510896	-0.385762	1.26451	-0.449735	-0.650646	-0.330919	-0.786076
CXCL2	-0.395086	-0.242233	3.00668	0.712774	-0.0267484	-0.786248	-0.63252	0.0607223	-0.95365	-0.759594	-0.638325	0.509293	-0.208293	-0.541436	1.4827	0.126259	-0.714298
CD74	-0.785381	-0.729909	-0.590775	1.13842	-0.669014	-0.548655	-0.800713	-0.764028	-0.794395	-0.683687	0.577579	1.01007	1.75604	2.34918	-0.371364	0.0855382	-0.178909
PDGFRA	1.0213	0.507036	0.361612	-0.235458	3.47036	-0.00527513	-0.518292	-0.519538	-0.220712	-0.360556	-0.511055	-0.513247	-0.499923	-0.467841	-0.526929	-0.478278	-0.503197
POSTN	-0.508464	0.155275	-0.0443074	-0.354114	3.3624	0.905562	-0.391743	-0.531466	1.11279	-0.509188	-0.507916	-0.537591	-0.227868	-0.447091	-0.541598	-0.437499	-0.497184
CXCL14	-0.13432	-0.119861	0.0014647	-0.334716	2.74384	-0.0302935	-0.461494	-0.469246	2.4885	-0.468394	-0.474514	-0.47409	-0.475542	-0.416153	-0.47145	-0.430593	-0.473138
MKI67	-0.392074	-0.368933	-0.295195	-0.28093	-0.362717	3.00898	-0.37155	-0.387893	-0.386576	-0.325046	-0.35498	-0.378324	-0.38026	-0.373576	-0.381777	-0.220243	2.2511
PCNA	-0.371456	-0.378795	-0.402888	-0.372444	-0.331128	1.94876	-0.151804	-0.496168	-0.339389	-0.510174	-0.21483	-0.245164	-0.36011	-0.231326	-0.472211	-0.276582	3.20571
TOP2A	-0.372771	-0.347935	-0.279797	-0.354764	-0.35425	3.40946	-0.341479	-0.36316	-0.369165	-0.336802	-0.325314	-0.364639	-0.349918	-0.35196	-0.308267	-0.219948	1.63071
RGS5	-0.462404	-0.437292	-0.361348	-0.258581	-0.303703	0.150765	3.58718	1.02139	-0.179879	-0.446005	-0.425143	-0.441358	-0.451414	0.226666	-0.460527	-0.308945	-0.449404
MYH11	-0.385102	-0.370455	-0.356356	-0.357147	-0.351094	-0.31667	-0.123479	2.80682	2.48821	-0.386053	-0.382431	-0.382961	-0.374322	-0.359797	-0.386017	-0.379461	-0.383679
MSLN	-0.319128	0.245635	-0.291362	-0.0325508	-0.308507	0.0364036	-0.319738	-0.314456	-0.332108	3.82806	-0.295484	-0.326962	-0.317134	-0.324333	-0.332108	-0.267291	-0.328937
PECAM1	-0.766961	-0.762115	-0.727902	-0.696683	-0.761599	-0.741727	-0.752502	-0.739368	-0.767223	-0.758392	1.16767	1.90447	1.51711	1.34066	0.202536	0.236359	1.10568
VWF	-0.682093	-0.681935	-0.67326	-0.675994	-0.677288	-0.67623	-0.672704	-0.675302	-0.678416	-0.682591	1.29798	0.614124	2.65529	0.823577	-0.0475321	0.173105	1.25928
GJA5	-0.329629	-0.310302	-0.317098	-0.30422	-0.320491	-0.24845	-0.20977	-0.0917402	-0.322014	-0.329025	0.0377289	3.85735	-0.313738	-0.143253	-0.308798	-0.0778865	-0.268666
GJA4	-0.610695	-0.609279	-0.58669	-0.519276	-0.559056	-0.156523	1.58517	0.847581	-0.609532	-0.612523	-0.0571767	3.09667	-0.569578	0.12871	0.0982764	-0.366989	-0.49909
SEMA3G	-0.305883	-0.307236	-0.302758	-0.311985	-0.304958	-0.309628	-0.29733	-0.250064	-0.30977	-0.311985	-0.0129063	3.8538	-0.28512	0.0613747	-0.295585	-0.0613483	-0.248618
HEY1	-0.506678	-0.442179	-0.447223	-0.28865	-0.440536	-0.4298	-0.151611	-0.305745	-0.522188	-0.50336	0.465597	3.59594	-0.345926	0.918641	-0.215997	-0.109386	-0.270896
ACKR1	-0.342705	-0.343089	-0.325536	-0.34085	-0.347978	-0.343247	-0.346861	-0.349716	-0.344846	-0.343319	0.135804	-0.343675	3.7949	-0.245552	-0.347184	0.140758	0.293094
SELP	-0.428684	-0.416163	-0.407806	-0.397747	-0.424088	-0.428684	-0.425471	-0.428684	-0.428684	-0.422749	0.0694058	-0.142981	3.63869	-0.147207	-0.389705	0.375892	0.804672
CD36	-0.593212	-0.590284	-0.539627	-0.444241	-0.557935	-0.313096	1.31756	-0.521723	-0.582735	-0.579638	0.240205	0.315301	-0.385868	3.34891	0.251801	-6.11285e-05	-0.365354
CA4	-0.327684	-0.326572	-0.321244	-0.327684	-0.320571	-0.299495	-0.219797	-0.323371	-0.31792	-0.327684	0.187045	-0.229003	-0.300826	3.82873	-0.32582	0.172434	-0.220535
CCL21	-0.247847	-0.241648	-0.235309	-0.246424	-0.245088	-0.248401	-0.216681	-0.240329	-0.247795	-0.246229	-0.2347	-0.247837	-0.246695	-0.247447	3.88045	-0.244993	-0.243026
LYVE1	-0.305751	-0.296623	-0.286788	-0.0867595	-0.303427	-0.229838	-0.294832	-0.291445	-0.300554	-0.263003	-0.187299	-0.296449	-0.14315	-0.292983	3.86822	-0.240156	-0.0491589
IGLC2	-0.401282	-0.34385	2.76905	-0.0299142	-0.384612	-0.377495	-0.384113	-0.330343	-0.394416	-0.417922	-0.262486	-0.408157	-0.424975	-0.41751	-0.356074	2.51663	-0.352527
IGHA2	-0.424959	-0.361473	2.74652	-0.0593155	-0.369029	-0.413856	-0.402131	-0.353109	-0.25447	-0.418482	-0.339128	-0.392513	-0.410691	-0.361921	-0.41654	2.5433	-0.312209

## Sheet: Myeloid
Supplementary table3-3. Myeloid marker gene expression in stomach
	Classical Mono	Intermediate Mono	Non-classical Mono	MoMφ	ICI+ Mφ	CCL5+ Mφ	SPP1+ Mφ	Proliferating Mφ	pDC	cDC1	cDC2	LAMP3+ DC	Neutrophil	Mast
CD14	1.2458	-0.34131	-0.35395	0.0982328	1.32676	0.304281	2.07927	0.715382	-0.936973	-0.948109	-0.641722	-0.988556	-0.527327	-1.03178
FCGR3A	0.465044	-0.557651	0.248783	0.516463	2.02299	0.503198	1.51549	0.565169	-1.02693	-1.01095	-0.779855	-1.09392	-0.256463	-1.11137
CD36	0.83685	0.160626	0.863163	0.340249	1.58249	0.283061	1.44484	-0.181758	0.362054	-1.16455	-0.866276	-1.18135	-1.21658	-1.26282
CD74	-0.799126	-0.408606	-0.531982	0.26619	-0.233596	-0.583784	-0.394203	-0.163987	0.485846	2.38747	1.30765	0.976288	-1.15042	-1.15773
CXCR4	-0.122918	0.132371	-0.354632	-0.719859	-0.719072	0.104285	-0.599564	-0.764971	2.07399	-0.555064	-0.352301	0.101011	2.39312	-0.616394
HLA-DRA	-0.66265	-0.269027	-0.584536	0.180316	-0.0338138	-0.387263	-0.329642	-0.120498	-0.287081	1.75537	2.25174	0.872026	-1.1643	-1.22064
HLA-DRB1	-0.685048	-0.348041	-0.582225	0.059278	0.0208796	-0.325405	-0.300315	0.0166654	-0.282719	2.0947	2.21345	0.312233	-1.1043	-1.08916
CD68	-0.000913598	-0.00751892	0.132859	1.06021	1.3797	0.0288723	2.00597	0.817072	-0.546024	-1.00235	-0.564641	-1.11501	-1.13407	-1.05417
C1QA	-0.0189751	-0.726321	-0.475204	1.58144	1.70558	0.0413328	1.00658	1.48547	-0.814384	-0.765939	-0.503098	-0.814312	-0.85245	-0.84972
C1QB	-0.052885	-0.727501	-0.461078	1.47038	1.63641	0.0214965	0.976373	1.70796	-0.802562	-0.774576	-0.53895	-0.793405	-0.833752	-0.827908
FCN1	1.93476	0.481235	1.7637	0.196267	0.823218	0.0934453	0.354666	-0.508665	-1.00157	-0.954388	-0.311084	-1.0178	-0.785356	-1.06842
S100A9	1.65942	0.236685	0.828358	-0.372185	0.224796	-0.124374	0.0478685	-0.308107	-0.902951	-0.893451	-0.800687	-0.914911	2.27842	-0.958882
S100A8	1.06081	0.416652	1.12817	-0.208558	-0.0935907	-0.288978	-0.301888	-0.47527	-0.775704	-0.770374	-0.749949	-0.780436	2.63968	-0.800569
LAIR1	0.479129	-0.0516362	-0.423444	0.435442	1.45563	0.285417	1.75895	1.00733	0.185603	-1.33772	-0.814129	-1.34276	-1.29794	-0.339868
SIRPA	0.443744	0.555225	-0.258345	-0.0804527	1.06518	-0.0629362	0.962295	0.444533	-1.40804	-1.43237	-0.479653	-0.362017	1.97619	-1.36335
HAVCR2	0.616849	0.236781	-0.595769	0.129224	1.47234	0.161501	1.13909	0.666249	-1.29552	0.896576	0.362273	-1.45706	-1.79859	-0.533945
TGFB1	-1.28381	0.209616	0.684398	-0.354965	0.940174	1.33333	1.44037	0.00843709	0.838497	-1.20417	0.0766867	-1.84688	-0.5834	-0.258288
CCL5	0.0339852	-0.278282	-0.358962	-0.184324	-0.39738	3.44526	-0.340546	-0.267645	-0.286996	-0.254979	-0.400828	-0.154582	-0.446873	-0.107843
SPP1	-0.000327629	-0.00386461	-0.468047	-0.28096	-0.178768	0.2772	3.29717	0.409957	-0.490513	-0.517384	-0.498944	-0.509837	-0.505661	-0.530021
MKI67	-0.273778	-0.298016	-0.238956	-0.187315	-0.301005	-0.254047	-0.303528	3.47182	-0.295621	-0.19222	-0.299667	-0.293576	-0.279681	-0.254406
PCNA	-0.30782	-0.470239	-0.317349	0.00719408	-0.234607	-0.120765	-0.331841	3.43454	-0.274916	-0.066299	-0.28829	-0.254632	-0.586697	-0.188274
TOP2A	-0.296666	-0.331923	-0.211421	-0.0751045	-0.327712	-0.287079	-0.328984	3.46641	-0.263691	-0.251189	-0.330317	-0.252887	-0.285979	-0.223463
CLEC4C	-0.278261	-0.285497	-0.285706	-0.284108	-0.285272	-0.281299	-0.285486	-0.282275	3.47024	-0.0985871	-0.272503	-0.269403	-0.276625	-0.285223
LILRA4	-0.255819	-0.267509	-0.265533	-0.263538	-0.26722	-0.26576	-0.268795	-0.268369	3.47437	-0.268627	-0.269823	-0.267748	-0.272608	-0.273018
CLEC9A	-0.273146	-0.276729	-0.275462	-0.267204	-0.273288	-0.268822	-0.277889	-0.248235	-0.278426	3.47407	-0.258461	-0.269725	-0.229171	-0.277509
IDO1	-0.390821	-0.32704	-0.384428	-0.388752	-0.388929	-0.395265	-0.419587	-0.373727	-0.415948	1.59356	-0.319825	2.95344	-0.322214	-0.420469
CD1C	-0.355231	-0.303542	-0.335265	-0.299692	-0.336324	-0.155776	-0.368794	0.254136	-0.376395	-0.114186	3.42354	-0.259301	-0.388112	-0.385058
LAMP3	-0.276482	-0.259547	-0.283187	-0.279175	-0.284841	-0.277307	-0.294605	-0.277198	-0.285962	-0.228947	-0.175573	3.47269	-0.256997	-0.292866
FCGR3B	-0.0803931	-0.279243	-0.262092	-0.281969	-0.285248	-0.26969	-0.284163	-0.287065	-0.289482	-0.286606	-0.288605	-0.286673	3.46926	-0.288027
CSF3R	-0.058085	-0.189673	-0.0821265	-0.319482	-0.264005	-0.269459	-0.251525	-0.31601	-0.364285	-0.342859	-0.259221	-0.363949	3.45753	-0.376847
KIT	-0.286174	-0.287156	-0.285354	-0.288667	-0.290772	-0.0814175	-0.290887	-0.285943	-0.288951	-0.264147	-0.255526	-0.276511	-0.287721	3.46923
TPSB2	-0.266562	-0.267143	-0.264244	-0.264462	-0.268664	-0.268217	-0.268777	-0.266359	-0.268608	-0.267759	-0.268638	-0.268742	-0.266218	3.47439
TPSAB1	-0.267772	-0.267048	-0.264965	-0.266294	-0.268034	-0.267661	-0.268307	-0.265879	-0.267953	-0.26832	-0.268196	-0.266095	-0.267871	3.47439

## Sheet: T.NK
Supplementary table3-4. T/NK marker gene expression in stomach
	CD4 Naive	CD4 Tcm	CD4 Tmem	CD4 Trm	CD4 Tfh	CD4 Treg	CD4 Tex	CD8 Naive	CD8 Tmem	CD8 CTL	CD8 TEMRA	CD8 GZMK+	CD8 Tpex	CD8 Tex	NK regulatory	NK cytotoxic	NK memory	trNK	NK-like	Proliferating T
CD4	0.157327	-0.0689237	0.0676854	0.164503	3.78056	0.8403	0.918943	-0.0589406	-0.401251	-0.480558	-0.567044	-0.51967	-0.580348	-0.481418	-0.626081	-0.565753	-0.633879	-0.149931	-0.60669	-0.188833
CD40LG	0.639349	-0.0364203	1.00711	1.86278	2.50038	-0.442795	1.58889	0.0202963	-0.309366	-0.577251	-0.759173	-0.734408	-0.662152	-0.695079	-0.802062	-0.683051	-0.851877	0.14398	-0.8036	-0.405551
CD8A	-0.80488	-0.45944	-0.430875	-0.155783	-0.94818	-0.9329	-0.968477	-0.65836	1.02405	2.12927	0.382635	1.16956	1.66449	1.70834	-0.870721	-0.174072	-0.511019	-0.490036	-0.83083	0.157227
CD8B	-0.581105	-0.471013	-0.0544122	-0.604657	-0.928074	-0.898516	-0.850783	-0.541162	1.40615	1.82017	-0.204429	2.12542	1.29606	1.2618	-0.919524	-0.131315	-0.559008	-0.571625	-0.838617	0.244637
NKG7	-0.913088	-0.710653	-0.758108	-0.664519	-0.937691	-0.912575	-0.917265	-0.645987	-0.0124979	-0.0468342	1.1475	0.245498	-0.0687324	0.311953	0.793992	2.61102	0.0405054	-0.524652	2.10869	-0.146552
GNLY	-0.765081	-0.643659	-0.68122	-0.647677	-0.779059	-0.7528	-0.743598	-0.472993	-0.404303	-0.434312	1.43706	-0.667439	-0.414316	-0.400679	1.12211	1.88721	1.98309	-0.386633	1.75174	0.0125496
NCAM1	-0.644766	-0.495738	-0.624787	-0.501298	-0.652522	-0.530352	-0.645902	-0.487103	-0.510636	-0.447186	2.24053	-0.617268	-0.452784	-0.596422	1.98464	0.363197	0.696249	-0.1004	2.29619	-0.273638
FCGR3A	-0.480533	-0.381756	-0.453616	-0.475769	-0.493902	-0.479598	-0.487638	-0.27886	-0.308278	-0.457044	2.88048	-0.372481	-0.408188	-0.444328	-0.0141424	2.68622	-0.268215	-0.325954	0.892066	-0.328465
TCF7	0.84414	0.0950155	0.0122438	-0.44656	3.76912	-0.572378	0.957329	0.140796	-0.53972	-0.375066	0.128368	-0.0918604	-0.513994	-0.711066	-0.194058	-0.612117	-0.565048	-0.334811	-0.340426	-0.649903
SELL	2.16368	-0.0597879	-0.107751	-0.916154	-0.245663	1.69439	0.066539	1.50263	-0.758198	-0.707153	1.26204	-0.450066	-0.94544	-1.02665	0.107823	-0.44996	-1.1034	-0.836424	1.10952	-0.299996
CCR7	3.16077	0.538661	0.373893	-0.372536	1.35728	0.338478	0.998524	0.825	-0.45159	-0.502728	-0.854706	-0.213531	-0.539104	-0.457372	-0.627772	-0.886545	-0.914833	-0.565285	-0.671207	-0.535403
KLF2	2.26614	0.110401	0.505147	-0.551462	-0.884064	0.10983	-0.73077	0.899581	-0.750411	-0.765007	1.63671	0.698687	0.129439	-1.15036	-0.162122	1.31233	-1.44156	-0.552777	0.414337	-1.09407
IL7R	1.32453	0.251494	1.64877	1.31617	0.80169	-0.177954	-0.21564	0.0345752	-0.281193	0.0684006	-0.806487	-0.415289	0.158171	-1.00068	-0.823622	-1.08067	-0.925184	2.25668	-1.11828	-1.01549
LTB	1.84368	0.261603	1.16691	1.97728	0.0460701	2.03077	0.3358	0.223846	-0.18113	-0.704532	-0.898645	-0.301318	-0.731354	-0.871686	-0.770638	-0.974623	-1.00307	-0.480492	-0.477359	-0.491107
CCL4	-1.22141	-0.516427	-0.878401	-0.758154	-1.25653	-1.22452	-1.13676	-0.510804	0.496161	0.611022	1.05813	1.02839	1.29685	0.603281	1.9044	1.5574	-0.29024	-0.434156	-0.0187621	-0.30946
ZFP36	-0.32023	-0.75424	0.559531	0.139736	-0.480944	-0.557722	-0.96314	-0.336744	0.274181	0.51292	0.738645	-1.13773	2.46729	0.765563	1.5735	0.0140579	0.916899	-1.26413	-1.48611	-0.661327
RUNX3	-1.06186	-0.115878	-0.743108	-0.608831	-1.3741	-0.612494	-1.3996	-0.655532	-0.245379	0.805313	3.09868	0.144092	0.435819	0.460928	0.150347	0.47165	0.572638	0.958855	-0.236947	-0.0445886
GZMA	-0.956639	-0.628257	-0.704599	-0.363954	-1.03175	-0.96633	-0.926494	-0.681401	0.0442674	0.199839	0.35623	0.301487	-0.221494	0.473223	0.3847	0.183731	3.30825	-0.611208	1.00438	0.83602
CXCR6	-1.13434	-0.423385	-0.842385	1.96204	-1.13219	1.41527	-0.601695	-0.813282	0.950594	1.12155	-1.15183	0.109135	-0.0262864	1.78484	-0.586651	-1.16567	0.210072	-0.17176	0.448577	0.0473873
BCL6	-0.248245	0.139131	-0.086983	-0.573412	3.53124	-0.273661	0.27754	1.76406	-0.605067	-0.133166	0.501746	-0.444403	-0.329315	-0.543696	-0.269173	-0.336765	-0.483271	-0.589485	-0.692798	-0.604277
FOXP3	-0.249863	-0.222462	-0.270019	-0.163958	-0.207843	4.17744	-0.247647	-0.0342913	-0.179539	-0.326185	-0.345261	-0.346342	-0.337655	-0.286338	-0.342944	-0.338108	-0.334585	-0.0374346	-0.346035	0.439071
IL2RA	-0.193047	-0.185476	-0.2866	-0.165821	-0.394435	4.08602	-0.221138	0.105444	-0.227648	-0.409389	-0.428651	-0.471705	-0.398111	-0.320068	-0.251625	-0.434034	-0.25371	0.135978	-0.407384	0.721401
KLRG1	-0.691963	0.1822	-0.0864198	0.520655	-1.01438	-0.924943	-0.981775	-0.803156	0.474643	-0.127525	1.36785	2.59531	0.457651	-0.561041	-0.678795	1.87348	-0.885318	-0.53045	0.288062	-0.474084
GZMB	-1.03968	-0.79739	-0.937783	-0.728338	-1.05888	-1.01903	-0.868098	-0.649726	-0.0410116	0.532671	1.5604	-0.656354	-0.0989796	0.881745	0.556123	2.38016	1.39539	-0.416066	0.49514	0.509712
PRF1	-0.846803	-0.579655	-0.731711	-0.455095	-0.873594	-0.773532	-0.820671	-0.627234	-0.212951	-0.00483047	2.75894	-0.371485	-0.159972	-0.00187804	0.212748	2.26172	0.579989	-0.23525	1.15287	-0.271606
FGFBP2	-0.417612	-0.375457	-0.41074	-0.417687	-0.420536	-0.418774	-0.418281	-0.378385	-0.196635	-0.377828	2.32413	-0.26093	-0.38862	-0.395929	-0.383095	3.26044	-0.363124	-0.371037	0.74421	-0.33411
GZMK	-0.728314	-0.140397	-0.112168	-0.483632	-0.89582	-0.865081	-0.854801	-0.393325	0.626527	0.351699	-0.462003	3.58685	0.636966	-0.0084205	0.545765	-0.606001	-0.157861	-0.525615	0.826757	-0.341122
XCL1	-0.755667	-0.444662	-0.596481	-0.71032	-0.771052	-0.774756	-0.691896	-0.543182	-0.127367	-0.0366447	-0.167712	-0.561489	1.27662	0.190448	3.37711	-0.0478	0.581503	-0.434473	1.19995	0.037873
XCL2	-0.947971	-0.597892	-0.77665	-0.863741	-0.961476	-0.95485	-0.869022	-0.576286	0.105169	0.105241	-0.0436951	-0.224925	0.671506	0.424508	3.04388	0.378469	0.615446	-0.149513	1.71663	-0.094831
TOX	-1.05286	-0.561817	-1.07869	-0.51962	3.38113	-0.0666353	1.61454	-0.584065	-0.555311	-0.175833	-0.0562829	-0.105411	-0.44926	0.812609	0.103704	-0.406465	0.255362	-0.518476	0.107227	-0.143852
PDCD1	-0.628797	-0.189838	-0.46457	0.432075	0.672531	-0.0259598	2.02133	-0.422881	0.138501	0.35115	-0.998993	-0.171362	0.120287	2.94548	-1.01354	-0.878736	-0.848954	-0.200088	-1.00075	0.16312
CTLA4	-0.405119	-0.166225	-0.592083	-0.0370917	2.6013	2.50549	1.07838	-0.106624	-0.393256	-0.193787	-0.750186	-0.645135	-0.63964	0.592022	-0.782797	-0.785055	-0.553362	-0.21075	-0.803062	0.286974
DUSP4	-1.01418	-0.667556	-0.992687	-0.49525	-0.127006	1.38807	0.646023	-0.409301	-0.451124	0.760463	-0.586623	-0.350717	0.0578455	3.10004	-0.0993931	-0.99371	0.2741	0.315566	-1.09104	0.73648
TIGIT	-0.93257	-0.62795	-0.965468	-0.931062	2.3486	2.37459	1.62499	-0.369914	-0.548493	-0.0784095	-0.113261	-0.0712358	-0.576842	0.531213	-0.546918	-0.568858	0.350531	-0.217447	-0.482207	-0.199293
KLRC1	-0.750293	-0.417891	-0.587312	-0.64977	-0.763465	-0.756853	-0.757137	-0.573657	-0.209985	0.0293135	0.00370899	-0.58165	-0.127178	-0.225282	1.98587	-0.12102	1.98702	-0.0864057	2.6589	-0.0569153
KLRD1	-0.849314	-0.50932	-0.758223	-0.781742	-0.862256	-0.852612	-0.854052	-0.638444	-0.160602	-0.294381	1.63088	-0.36345	-0.177787	-0.0424031	1.60026	1.53805	0.383014	-0.0835353	2.46155	-0.385635
KLRC2	-0.804582	-0.532975	-0.713338	-0.791255	-0.810732	-0.803199	-0.799986	-0.547261	-0.352576	-0.168931	0.394126	-0.571297	-0.256875	0.256822	1.20258	0.77503	2.82857	-0.149014	1.96012	-0.115232
MKI67	-0.260438	-0.195581	-0.265923	-0.240364	-0.266808	-0.22262	-0.22278	-0.201397	-0.209256	-0.179322	-0.262052	-0.223581	-0.236311	-0.0889858	-0.257624	-0.258992	-0.147494	-0.255649	-0.249058	4.24424
PCNA	-0.259311	-0.316197	-0.218318	-0.184117	-0.247161	-0.196422	-0.21481	-0.176089	-0.234762	-0.116151	0.199107	-0.312114	-0.049633	-0.098077	-0.241437	-0.316394	-0.219881	-0.577832	-0.420324	4.19992
TOP2A	-0.259676	-0.175135	-0.253822	-0.219786	-0.138782	-0.210998	-0.173052	-0.208925	-0.204401	-0.221216	-0.214184	-0.216697	-0.24923	-0.194693	-0.262107	-0.259534	-0.250057	-0.278407	-0.255124	4.24583

## Sheet: B.Plasma
Supplementary table3-5. B/Plasma marker gene expression in stomach
	Immature B	Mature B	Memory B	Proliferating B	IgG+ Plasma	IgA+ Plasma
CD19	0.0177949	1.31261	1.0637	-0.404191	-0.962994	-1.02692
MS4A1	0.0417154	1.44767	0.817995	-0.216372	-1.03082	-1.06018
CD79A	-0.506125	1.63231	0.810645	-0.984046	-0.474941	-0.477844
CCR7	1.01852	0.834772	0.878003	-0.859803	-0.888963	-0.98253
SELL	0.659279	1.57941	0.210148	-0.690119	-0.835551	-0.923168
IL7R	2.02807	-0.498124	-0.524283	-0.259894	-0.277196	-0.468571
CD27	-0.198314	-1.67648	0.201994	-0.326092	1.0503	0.948588
MKI67	-0.409673	-0.402453	-0.419789	2.04102	-0.38352	-0.425585
PCNA	-0.319836	-0.308567	-0.351673	2.03065	-0.483991	-0.566586
TOP2A	-0.40528	-0.386348	-0.421064	2.041	-0.399347	-0.428965
JCHAIN	-0.669605	-0.668657	-0.671313	-0.521462	0.966464	1.56457
IGHG1	-0.526362	-0.532192	-0.52737	-0.324584	2.01148	-0.10097
IGHG4	-0.513563	-0.51328	-0.509681	-0.359831	2.01716	-0.120808
IGHA1	-0.600976	-0.608078	-0.605479	-0.442937	0.367753	1.88972
IGHA2	-0.646269	-0.681513	-0.673178	-0.45717	0.762963	1.69517
IGHD	0.218845	1.93952	-0.507509	-0.479856	-0.677543	-0.493453
IGHM	-0.806214	-0.497987	-0.834902	-0.403427	1.20061	1.34192
