# Supplementary material for: Integrated single-cell transcriptomic atlas of human gastric and colorectal tissues across diverse phenotypes
Source: Sci Data. 2026 Mar 26;13:751. doi: 10.1038/s41597-026-07108-3 (PMC13184354; doi:10.1038/s41597-026-07108-3)
Supplement: Supplementary file 5 — Supplementary table4. Marker gene expression in colorectum [file 41597_2026_7108_MOESM5_ESM.xlsx]

## Sheet: Epithelial
Supplementary table4-1. Epithelial marker gene expression in colon
	Stem cell	TA cell	Goblet cell	Tuft cell	Colonocyte progenitor	Colonocytes	BEST4 cell	Enteroendocrine.cell	Malignant cell
SOX9	0.7258	-0.597685	-0.485921	2.04396	-0.038284	-0.867475	-0.867133	-0.728783	0.815522
OLFM4	1.40783	0.944468	-0.843543	-0.966567	1.45468	-0.117609	-0.38216	-0.544192	-0.952914
ASCL2	1.66711	0.47872	-1.03999	1.16013	0.0124108	-0.543905	-1.27442	0.288672	-0.748734
MKI67	-0.0645555	2.03484	-0.458812	-0.605142	1.36686	-0.61205	-0.692702	-0.692634	-0.275803
HMGB2	-0.352979	2.65151	-0.308366	-0.270647	-0.112622	-0.336325	-0.511148	-0.355826	-0.403595
TOP2A	-0.228654	2.56786	-0.385167	-0.561898	0.208429	-0.444734	-0.548377	-0.589431	-0.0180308
UBE2C	-0.358619	2.64124	-0.298127	-0.473728	-0.0335985	-0.374911	-0.469867	-0.414987	-0.217404
MUC2	-0.279626	-0.326227	2.65447	-0.395277	-0.101039	-0.385235	-0.379973	-0.384092	-0.403002
CLCA1	-0.290735	-0.174572	2.66086	-0.374266	-0.356939	-0.344854	-0.374006	-0.354969	-0.390525
ZG16	-0.356824	-0.207767	2.66321	-0.365736	-0.351037	-0.31435	-0.32861	-0.363633	-0.375252
SPINK4	-0.232996	-0.263027	2.66196	-0.391655	-0.315748	-0.38635	-0.40288	-0.304451	-0.364857
POU2F3	-0.327545	-0.342095	-0.346856	2.6661	-0.338265	-0.345464	-0.340772	-0.344412	-0.280689
TRPM5	-0.329488	-0.336656	-0.336892	2.66664	-0.328049	-0.336971	-0.337813	-0.324617	-0.336149
ALOX5	-0.330621	-0.343133	-0.341883	2.66628	-0.320296	-0.3459	-0.344757	-0.345388	-0.294304
AVIL	-0.334452	-0.345871	-0.338018	2.66658	-0.31969	-0.330532	-0.339788	-0.323468	-0.334762
CD24	1.00048	-0.13708	-1.15331	1.08986	-0.234989	-0.708037	-1.34755	0.0457092	1.44493
HES1	0.248329	0.015411	-0.656109	-1.29692	1.82312	0.369443	0.971168	-1.14662	-0.327813
FABP1	-0.371049	-0.253368	-0.584719	-0.654768	-0.0979538	2.28177	0.981389	-0.622246	-0.679056
CA1	-0.426045	-0.366284	-0.290758	-0.442887	-0.180946	2.63217	0.0147543	-0.453371	-0.486633
CA2	-0.52499	-0.264088	-0.406222	-0.57801	-0.242783	2.41554	0.764109	-0.559737	-0.603819
SLC26A2	-0.307084	-0.302735	-0.594346	-0.669847	1.34374	2.07198	-0.236583	-0.599003	-0.706119
BEST4	-0.334646	-0.336205	-0.334904	-0.335915	-0.320491	-0.333792	2.66663	-0.336287	-0.334393
SPIB	-0.497229	-0.483601	-0.519116	1.69711	-0.481658	-0.501858	1.82827	-0.521074	-0.520846
CA7	-0.350975	-0.347136	-0.354078	-0.213346	-0.345582	-0.342122	2.66391	-0.354826	-0.355846
OTOP2	-0.333496	-0.333812	-0.333387	-0.33528	-0.33069	-0.330093	2.66666	-0.33528	-0.334625
NEUROD1	-0.299289	-0.331145	-0.338567	-0.344751	-0.33066	-0.33489	-0.342357	2.66641	-0.344751
CHGA	-0.333821	-0.333176	-0.333752	-0.333818	-0.332591	-0.332627	-0.333634	2.66667	-0.333248
CHGB	-0.333163	-0.33504	-0.335419	-0.328065	-0.330883	-0.333089	-0.335318	2.66666	-0.335681
CRIP1	-0.625898	-0.542691	-0.57551	1.50416	-0.406901	-0.610329	-0.00795937	-0.667747	1.93288
MMP7	-0.201206	-0.34855	-0.379552	-0.378571	-0.211483	-0.379234	-0.380342	-0.380509	2.65945
ANXA1	-0.214028	-0.5712	-0.555215	1.3852	-0.0899211	-0.662793	-0.669347	-0.64495	2.02225

## Sheet: Stromal
Supplementary table4-2. Stromal marker gene expression in colon
	Progenitor-like Fib	Myofibroblast	Inflammatory Fib	S1 Fib	S2 Fib	S4 Fib	Antigen presenting Fib	Proliferating Fib	Pericyte	Vascular SMC	SMC_PC intermediate	Mesothelial cell	Quiescent EC	Arterial EC	Venous EC	Capillary EC	Lymphatic EC	CD45hi EPC	Proliferating EC	Enteric glial cell
MFAP5	4.04138	-0.355274	0.129768	-0.300376	-0.349183	-0.325659	-0.147172	-0.123937	-0.321537	0.994022	-0.354184	-0.177834	-0.355855	-0.316586	-0.358933	-0.330037	-0.330245	-0.314833	-0.359154	-0.344377
PI16	4.19106	-0.290326	-0.263094	-0.255252	-0.289491	-0.263733	-0.094752	-0.290326	-0.222602	-0.279905	-0.287638	-0.271441	-0.258756	0.450135	-0.275178	-0.239879	-0.286218	-0.224583	-0.279517	-0.268504
WNT5A	-0.394556	3.18243	0.655661	-0.279667	1.63118	-0.33236	-0.179448	1.50211	-0.545165	0.00691797	-0.448462	-0.316594	-0.528345	-0.612439	-0.606174	-0.621915	-0.42031	-0.485227	-0.592893	-0.614746
MMP1	-0.336081	4.159	0.0569593	-0.303254	0.495351	-0.329873	-0.150059	0.0171384	-0.325902	-0.2387	-0.321527	-0.307603	-0.284922	-0.333036	-0.323878	-0.335177	-0.333064	-0.317947	-0.153574	-0.333847
MMP3	-0.292675	4.20362	-0.0137332	-0.2746	0.273218	-0.301824	-0.144304	-0.0437837	-0.300969	-0.264358	-0.292536	-0.180947	-0.298893	-0.300058	-0.298381	-0.300985	-0.300774	-0.27207	-0.294719	-0.301224
FAP	0.0573048	2.03612	3.00552	-0.597365	-0.560459	-0.358366	-0.338775	0.435637	-0.575921	-0.499446	-0.550809	1.34415	-0.13303	-0.157266	-0.441662	-0.537416	-0.773216	-0.57715	-0.0264356	-0.751415
TWIST1	-0.260621	2.85838	2.36648	-0.353717	-0.100748	-0.260248	-0.242182	0.546561	-0.50353	-0.410723	-0.194583	1.19976	-0.586521	-0.596796	-0.591766	-0.593489	-0.596796	-0.520649	-0.566068	-0.592746
WNT2	-0.219394	2.57784	2.89379	-0.416092	0.521591	-0.444716	-0.217294	0.671627	-0.531026	-0.396994	-0.508376	0.133018	-0.529836	-0.531026	-0.517857	-0.531026	-0.465892	-0.426283	-0.531026	-0.531026
APOE	-0.32364	0.0338504	-0.513223	3.75236	0.145656	0.805887	0.739674	0.0504118	-0.547322	0.576554	-0.479982	0.156713	-0.584606	-0.585264	-0.582679	-0.581956	-0.578776	-0.467305	-0.582121	-0.434233
CCL8	-0.322462	-0.287387	-0.325454	4.19846	-0.221989	0.0409942	0.267555	-0.0839561	-0.160909	-0.253428	-0.0833268	-0.306152	-0.317409	-0.278546	-0.320239	-0.317309	-0.326975	-0.286429	-0.320853	-0.294187
ADAMDEC1	-0.336498	-0.40619	-0.308882	3.86541	-0.133436	0.659986	0.957471	-0.047509	-0.426156	0.501498	-0.411307	-0.426195	-0.450444	-0.449204	-0.448901	-0.445626	-0.44935	-0.354378	-0.451155	-0.439132
BMP5	-0.442454	-0.373395	-0.393918	0.889519	3.89013	-0.0997016	0.15735	0.0816181	-0.390309	0.799207	-0.27959	-0.374324	-0.453972	-0.461147	-0.458582	-0.457311	-0.461147	-0.259383	-0.461147	-0.451443
FRZB	-0.233217	-0.567625	-0.137591	-0.234738	2.85456	0.331754	-0.24325	0.00291114	1.13557	-0.173112	2.42804	-0.406741	-0.610605	-0.624696	-0.619117	-0.606849	-0.609522	-0.452755	-0.614057	-0.618957
BMP2	-0.907203	0.503289	-0.296524	-0.747344	3.20093	0.0577101	-0.600467	0.242234	-0.186726	-0.677257	0.936523	-0.00788082	-0.309215	-0.711775	0.6985	-1.00008	1.37643	-0.181296	-0.338246	-1.05161
C3	1.2466	-0.170551	0.319157	-0.268442	-0.248592	3.07382	-0.0841142	-0.378336	-0.527153	-0.424936	-0.523511	2.16107	-0.527863	-0.528138	-0.52678	-0.527683	-0.525147	-0.492645	-0.521028	-0.525729
CCL19	-0.218678	-0.224944	-0.237064	-0.197714	-0.235903	4.24674	-0.118592	-0.236551	-0.22225	-0.233116	-0.180686	-0.237121	-0.238694	-0.238377	-0.238215	-0.238541	-0.237704	-0.235579	-0.238813	-0.238197
GREM1	0.851643	0.744281	2.70899	-0.439445	-0.570762	2.03305	-0.400105	-0.283356	-0.640048	0.347786	-0.599826	1.2236	-0.637623	-0.61262	-0.637028	-0.639845	-0.623763	-0.54673	-0.63764	-0.640557
CD74	-0.727976	-0.773523	-0.817648	-0.703084	-0.734773	0.617622	-0.331914	-0.748844	0.772294	-0.766986	-0.825011	-0.80201	0.0732162	0.440362	1.93555	2.59175	-0.556057	0.990361	-0.358853	0.725518
HLA-DRA	-0.737359	-0.771974	-0.785501	-0.749304	-0.745916	-0.0277195	0.00640002	-0.748513	0.435092	-0.716264	-0.755	-0.712539	-0.0785352	0.212338	1.7497	1.97413	-0.589137	1.40962	-0.431975	2.06246
HLA-DPA1	-0.535236	-0.787186	-0.815962	-0.511983	-0.674652	-0.283111	-0.208127	-0.743238	0.612432	-0.68188	-0.799003	-0.794964	-0.0949455	0.182201	2.0312	2.34518	-0.608703	1.07667	-0.327278	1.61858
MKI67	-0.33409	-0.321629	-0.310422	-0.336934	-0.325279	-0.340765	-0.313193	3.29057	-0.299537	-0.317024	-0.313164	-0.325475	-0.325394	-0.337221	-0.32176	-0.332476	-0.330875	-0.287052	2.50992	-0.328201
BIRC5	-0.337118	-0.326873	-0.319441	-0.329092	-0.331362	-0.347296	-0.320823	3.2991	-0.285329	-0.328455	-0.304251	-0.312148	-0.32009	-0.340858	-0.313364	-0.330971	-0.323268	-0.303484	2.49892	-0.323802
CKS1B	0.162569	-0.531963	-0.521716	-0.123236	-0.29894	-0.0666593	-0.386097	2.85219	-0.45894	-0.14996	-0.489487	-0.575167	-0.370625	-0.425237	-0.386805	-0.267785	0.00422535	-0.496167	2.88295	-0.353147
RGS5	-0.411931	-0.316677	-0.401993	-0.37443	-0.337189	-0.41675	-0.295628	0.380507	2.33401	-0.126877	3.34099	-0.387989	-0.391671	-0.402271	-0.394455	-0.336984	-0.417496	-0.268948	-0.360031	-0.414193
ABCC9	0.224335	-0.347196	-0.32925	-0.444666	-0.421533	-0.364968	-0.268103	-0.09242	1.79836	-0.260382	3.62299	0.394482	-0.455397	-0.446686	-0.45791	-0.452709	-0.44391	-0.365404	-0.432509	-0.45712
KCNJ8	-0.0993289	-0.147325	-0.333569	-0.433888	-0.391155	-0.205675	-0.256789	0.518281	1.33991	-0.288814	3.84572	-0.185694	-0.451047	-0.46205	-0.458274	-0.459831	-0.46205	-0.311462	-0.358304	-0.398657
CNN1	-0.36068	-0.372454	0.21743	-0.401393	-0.336743	-0.399279	-0.31144	-0.0653114	-0.392826	3.95703	0.844132	0.493824	-0.443968	-0.437733	-0.442442	-0.44457	-0.447095	-0.405593	-0.443184	0.192297
DES	-0.242597	-0.263312	-0.185236	-0.282244	-0.286561	-0.248331	-0.25739	-0.284452	-0.283702	4.19861	0.0568529	0.339636	-0.287207	-0.285259	-0.285021	-0.286217	-0.280697	-0.281248	-0.28778	-0.267848
MYH11	-0.374074	-0.384371	-0.203537	-0.378069	-0.352391	-0.372283	-0.171231	-0.210707	-0.142661	3.32228	2.44483	-0.181664	-0.383442	-0.373494	-0.361433	-0.381416	-0.391668	-0.353317	-0.387023	-0.364327
MSLN	-0.211681	-0.2315	-0.0785157	-0.21973	-0.253834	-0.261204	-0.225157	-0.218567	-0.261204	-0.252878	-0.177011	4.2447	-0.204163	-0.246106	-0.216757	-0.257775	-0.188745	-0.217464	-0.261204	-0.261204
UPK3B	-0.259799	-0.256239	-0.257854	-0.139072	-0.198062	-0.265903	-0.196997	-0.226973	-0.265903	-0.2225	-0.254015	4.24467	-0.173523	-0.243801	-0.118384	-0.19665	-0.265903	-0.247725	-0.248225	-0.207139
CALB2	-0.365195	-0.144303	3.32176	-0.321089	-0.351591	-0.365195	-0.342937	-0.0668109	-0.365195	-0.361407	-0.349974	2.44937	-0.356419	-0.365195	-0.365195	-0.365195	-0.324876	-0.283239	-0.365195	-0.312121
PECAM1	-0.729469	-0.730015	-0.728979	-0.733661	-0.730966	-0.733036	-0.723195	-0.725381	1.31163	-0.733693	-0.728905	-0.731006	1.43669	2.15283	1.19931	0.903974	0.0860777	0.317604	1.35058	-0.730392
GJA5	-0.307555	-0.300139	-0.273027	-0.310414	-0.309728	-0.311105	-0.307113	-0.276397	0.0960505	-0.307367	-0.173274	-0.275924	-0.126131	4.21575	-0.285388	-0.00466743	-0.311105	-0.0346324	-0.0892674	-0.308571
SEMA3G	-0.326992	-0.335076	-0.328495	-0.336278	-0.336199	-0.337254	-0.334172	-0.337254	0.317227	-0.336783	-0.326536	-0.317978	-0.0902303	4.13968	-0.320644	0.469464	-0.333599	-0.0881008	-0.194798	-0.245986
HEY1	-0.511275	-0.484157	-0.328105	-0.446104	-0.44502	-0.452155	-0.483817	-0.428642	0.375504	-0.515506	-0.287859	-0.485051	0.50449	3.93467	-0.466304	0.727867	-0.23812	0.100004	-0.258572	0.18815
NR2F2	0.62961	-0.682975	0.121073	-0.402468	-0.621476	0.106645	-0.53124	-0.165649	0.993958	-0.504219	3.3071	-0.198453	-0.562072	-0.990578	0.736965	-0.922816	1.19291	-0.560482	-0.191486	-0.754348
ACKR1	-0.325407	-0.333011	-0.334386	-0.333778	-0.334632	-0.316254	-0.335154	-0.330078	-0.0680287	-0.334566	-0.332208	-0.329539	-0.153442	-0.331747	4.10636	-0.267331	-0.327246	0.390857	0.604241	-0.314648
SELP	-0.365727	-0.357494	-0.368161	-0.369404	-0.366408	-0.371479	-0.35066	-0.367167	-0.129948	-0.371479	-0.344789	-0.365915	-0.0257819	-0.206181	4.03045	-0.254058	-0.328941	0.412989	0.871634	-0.371479
CD36	-0.451945	-0.453896	-0.454726	-0.448553	-0.443103	-0.454881	-0.417032	-0.374982	1.84966	-0.45323	0.561105	-0.453957	-0.170487	-0.371305	-0.381478	3.54825	0.00156567	0.221928	-0.406053	-0.446884
CA4	-0.299951	-0.311085	-0.312541	-0.30656	-0.308149	-0.312992	-0.30647	-0.277293	0.237117	-0.307857	-0.189852	-0.311059	-0.227216	-0.310114	-0.303167	4.13779	-0.308925	0.593247	-0.301044	-0.273883
LYVE1	-0.242506	-0.245638	-0.244438	-0.243615	-0.243802	-0.243669	-0.244946	-0.245032	-0.223345	-0.24559	-0.231917	-0.245848	-0.161692	-0.242717	-0.15877	-0.233597	4.24574	-0.180387	-0.125095	-0.24314
CCL21	-0.30999	-0.311776	-0.311802	-0.308697	-0.311695	1.81743	-0.305742	-0.311676	-0.310006	-0.307203	-0.300803	-0.308688	-0.311405	-0.311529	-0.311018	-0.311517	3.73914	-0.289961	-0.311818	-0.311239
CXCR4	-0.739	-0.744163	-0.699875	-0.444495	1.74745	0.00385088	1.93387	0.0742451	-0.394886	0.313026	-0.665723	-0.737347	0.195137	-0.317324	-0.732429	-0.0242773	-0.676	2.76799	-0.364676	-0.495376
PTPRC	-0.367629	-0.371833	-0.396958	-0.363524	-0.343194	-0.0696177	2.37232	-0.333273	-0.360825	-0.344254	-0.296921	-0.366658	-0.306192	-0.325247	-0.355575	-0.382394	-0.401107	3.37653	-0.225407	-0.138238
S100B	-0.223444	-0.223462	-0.225706	-0.223592	-0.223375	-0.224091	-0.217424	-0.225131	-0.224503	-0.219331	-0.225104	-0.225649	-0.224241	-0.225536	-0.225827	-0.221458	-0.221473	-0.222674	-0.226499	4.24852
PLP1	-0.219383	-0.226845	-0.226739	-0.225205	-0.224539	-0.226845	-0.224958	-0.226845	-0.225636	-0.194653	-0.225705	-0.226086	-0.226749	-0.226845	-0.226104	-0.221869	-0.223895	-0.222674	-0.226845	4.24842
FXYD1	0.666473	-0.330052	-0.316099	-0.0967379	-0.284442	-0.132455	-0.267116	-0.354883	-0.275364	-0.095365	0.129996	-0.121233	-0.380283	-0.376528	-0.380716	-0.378807	-0.376244	-0.365355	-0.379567	4.11478

## Sheet: Myeloid
Supplementary table4-3. Myeloid marker gene expression in colon
	Classical Mono	Intermediate Mono	SPP1+ Mφ	Resident intestinal Mφ	CD3+ Mφ	pDC	cDC1	cDC2	mregDC	Proliferating myeloid	Neutrophil	Mast
VCAN	2.50589	1.58401	0.153305	-0.536994	-0.0864064	-0.555446	-0.563411	-0.405744	-0.540364	-0.470766	-0.529822	-0.554252
FCN1	2.86224	1.04127	-0.296084	-0.480021	-0.172286	-0.517669	-0.52343	-0.143138	-0.524929	-0.412137	-0.316642	-0.51717
CD14	0.511325	0.731003	1.92551	1.10261	-0.0306862	-1.05213	-1.05281	-0.390677	-1.0476	0.743235	-0.384076	-1.05569
SELL	0.47243	-0.226747	-0.627328	-0.615063	-0.36474	1.5227	-0.330564	-0.428657	-0.608395	-0.604929	2.46006	-0.648769
ITGAX	-0.461525	0.761855	0.464574	-0.547565	-0.288552	-0.772936	-0.278079	0.121283	-0.627004	-0.601332	2.79966	-0.570381
CD68	-0.49463	0.495392	2.52425	0.819551	0.167579	-0.246426	-0.928525	-0.343451	-0.887333	0.52449	-0.764894	-0.866008
MRC1	-0.76173	-0.0562777	2.54341	0.627189	0.331865	-0.600117	-0.785961	0.864369	-0.597539	0.0812694	-0.827438	-0.819043
SPP1	-0.454617	0.0970296	3.06285	-0.255544	0.0413448	-0.450879	-0.470725	-0.441317	-0.462591	0.264351	-0.462446	-0.467451
SDC2	-0.659367	1.27863	2.67336	-0.181838	-0.0364536	-0.717216	-0.14493	-0.291246	-0.341604	-0.179323	-0.70392	-0.696087
TREM2	-0.569341	-0.392401	2.79048	0.730654	0.103566	-0.579351	-0.603984	-0.443989	-0.452316	0.611763	-0.598138	-0.596942
FOLR2	-0.437702	-0.507988	1.12412	2.64651	-0.0177742	-0.587317	-0.590942	-0.461079	-0.587992	0.588824	-0.596298	-0.572364
SEPP1	-0.475912	-0.464092	-0.0607519	2.93453	-0.243993	-0.474929	-0.471862	-0.224959	-0.462711	0.864556	-0.461146	-0.458725
CD209	-0.565087	-0.433401	0.42319	2.86092	-0.0726291	-0.58636	-0.593492	0.0354082	-0.58037	0.657518	-0.593492	-0.552202
CD3D	-0.316751	-0.311122	-0.312068	-0.292623	3.17208	-0.268728	-0.314375	-0.320752	-0.155363	-0.264309	-0.315112	-0.300881
TRAC	-0.346739	-0.294055	-0.311246	-0.291961	3.17288	-0.236936	-0.315675	-0.308421	-0.198073	-0.261907	-0.320576	-0.287289
TRBC1	-0.352603	-0.26219	-0.277838	-0.333059	3.17107	-0.19033	-0.338453	-0.329645	-0.201039	-0.299271	-0.264789	-0.321851
CLEC4C	-0.291499	-0.298998	-0.300346	-0.300346	-0.300346	3.17422	-0.202203	-0.293982	-0.290985	-0.294824	-0.300346	-0.300346
IL3RA	-0.358244	-0.0181084	-0.117204	-0.353327	-0.318485	3.15098	-0.440344	-0.342999	-0.220437	-0.372651	-0.209481	-0.399699
CLEC9A	-0.338513	-0.33216	-0.33639	-0.162663	-0.287038	-0.338123	3.16938	-0.227995	-0.323983	-0.191797	-0.291786	-0.338936
CADM1	-0.416756	-0.362836	0.0335236	-0.310993	-0.172794	-0.33261	3.14739	-0.387587	-0.370286	-0.230825	-0.424472	-0.171752
XCR1	-0.301348	-0.293809	-0.299233	-0.282077	-0.301348	-0.301348	3.17484	-0.29102	-0.269185	-0.235897	-0.301348	-0.298224
CD1C	-0.447265	-0.19212	-0.448877	-0.322038	-0.103156	-0.483323	-0.389346	3.03608	-0.105513	0.518127	-0.538613	-0.523957
CLEC10A	-0.450294	-0.182714	-0.35852	0.442803	-0.0893878	-0.524761	-0.500736	3.01059	-0.388478	0.186657	-0.574496	-0.570667
HLA-DRA	-0.949823	-0.36203	0.126783	0.563794	-0.448008	-0.452911	1.66148	1.53665	0.678515	0.309595	-1.31864	-1.34541
CCR7	-0.351631	-0.296626	-0.324628	-0.344151	-0.178085	-0.112354	-0.339803	-0.212475	3.1657	-0.315407	-0.345199	-0.345347
CD40	-0.682892	-0.214673	0.0985336	-0.0869398	-0.289067	-0.558802	0.516207	-0.143941	2.96082	-0.198119	-0.700021	-0.701108
CD80	-0.660851	-0.0948463	0.372443	-0.300147	-0.149959	-0.242473	-0.486668	0.0418266	3.0199	-0.198032	-0.644602	-0.656586
MKI67	-0.343751	-0.301916	-0.294828	-0.318052	-0.0921852	-0.337374	-0.261891	-0.313741	-0.345904	3.16793	-0.310536	-0.247755
PCNA	-0.356246	-0.376193	-0.249088	-0.117623	-0.0301038	-0.334786	-0.361199	-0.279616	-0.336209	3.14892	-0.519443	-0.188412
TOP2A	-0.348686	-0.296012	-0.312852	-0.307552	-0.107731	-0.314273	-0.340687	-0.327436	-0.276919	3.16892	-0.298773	-0.238002
HCAR3	-0.291054	-0.121708	-0.24579	-0.322525	-0.243147	-0.33649	-0.338373	-0.284015	-0.335313	-0.315825	3.16925	-0.335008
FCGR3B	-0.293437	-0.279324	-0.295257	-0.297905	-0.223583	-0.299211	-0.298832	-0.298212	-0.295567	-0.29789	3.17471	-0.295492
CMTM2	-0.270946	-0.281799	-0.305565	-0.309607	-0.180262	-0.293137	-0.309745	-0.308101	-0.299664	-0.309948	3.17333	-0.304558
KIT	-0.337266	-0.33392	-0.337614	-0.335441	0.122536	-0.318759	-0.306076	-0.321827	-0.324393	-0.327679	-0.328218	3.14866
TPSB2	-0.333815	-0.330845	-0.332155	-0.330163	0.130311	-0.298609	-0.328432	-0.331969	-0.331113	-0.329264	-0.331573	3.14763
TPSAB1	-0.303751	-0.303105	-0.30314	-0.302202	-0.150173	-0.296016	-0.30267	-0.303011	-0.302957	-0.301788	-0.303571	3.17238

## Sheet: T.NK
Supplementary table4-4. T/NK marker gene expression in colon
	CD4 Naïve	CD4 Tcm	CD4 Tem	CD4 Trm	CD4 Trm cell death	CD4 Tfh	CD4 Treg	CD4 Tstr	CD4 Th17	CD4 Tex	CD8 Naive	CD8 Trm	CD8 Tem	CD8 MAIT	CD8 Tstr	CD8 Tex	Naive	DNT	TNK	ILC3	Proliferating T	Heterogeneous T
CD4	0.468907	0.655907	-0.21105	-0.113566	-0.441368	1.0697	1.92024	1.60602	1.56905	0.415061	-1.1065	-1.08694	-0.886719	-0.870909	-0.824198	-0.987748	-0.474982	-0.15178	-1.05586	-1.11566	0.299899	1.32249
CD40LG	1.37446	1.14329	0.683063	1.14266	-0.125041	0.68908	-0.824259	1.14226	2.42297	-0.469674	-1.10644	-1.06295	-1.06387	-0.518384	-0.78214	-1.0326	-0.00920091	0.404731	-1.06097	-0.788618	-0.31249	0.154128
CD8A	-0.743198	-0.711597	-0.212596	-0.163657	-0.744551	-0.74126	-0.735178	-0.633604	-0.459354	-0.739532	0.439373	1.56107	1.38256	0.721913	1.45362	2.87165	-0.697236	-0.381533	-0.155681	-0.732907	0.0872359	-0.665531
CD8B	-0.710956	-0.666812	-0.274271	-0.508592	-0.698976	-0.678185	-0.71043	-0.662749	-0.656362	-0.702757	2.33155	1.33225	1.57753	1.04835	0.829464	1.96197	-0.542666	-0.487547	-0.258962	-0.6966	-0.150046	-0.6752
CCR7	1.48515	1.29712	-0.338037	-0.966101	1.08849	0.949229	-0.449609	-0.0174384	-0.80431	0.000174225	2.17945	-1.06778	-0.497533	-0.744387	-0.672312	-1.11415	1.6506	-0.0609416	-1.05336	-0.495255	-0.728895	0.359906
SELL	0.202356	0.550912	-0.469604	-1.07594	0.00804028	0.209354	0.966954	-0.0493872	-0.959738	0.216238	3.16958	-1.14295	-0.465796	-0.380845	-0.842509	-1.09354	1.7324	-0.608369	0.0816392	-0.339334	-0.148474	0.439017
LEF1	1.16187	1.01552	-0.199249	-0.85003	0.175914	0.649338	0.0153654	-0.134071	-0.709962	-0.0860809	3.16462	-0.799538	-0.721102	-0.374003	-0.775251	-0.878061	1.55086	-0.362297	-0.708511	-0.887348	-0.531278	0.283286
LTB	-0.532859	0.430622	0.437117	1.03811	0.392265	-0.292066	1.22521	0.335463	-0.18639	0.388577	-0.314405	-1.19437	-1.20701	0.752114	-1.34854	-1.28571	0.203819	0.19537	-1.40528	2.76851	-0.649954	0.249399
AHNAK	0.822805	0.54273	-0.358284	-1.08809	-1.43259	-0.724429	1.1339	1.47665	1.27564	-1.04612	-1.57964	-0.416429	0.651407	0.246551	0.910243	-0.853652	-1.23086	1.00289	0.381574	-0.760986	-0.327186	1.37388
KLRB1	-0.419047	-0.284018	0.955055	2.42611	0.836591	-0.266924	-0.929982	-0.616581	0.779952	-0.196773	-1.38528	-0.363213	-1.28367	1.61445	-1.07896	-0.0799675	-0.79626	0.630239	0.17786	1.41373	-0.793501	-0.339827
DUSP1	0.680023	0.222683	0.477973	-0.52726	-1.18631	-0.193585	0.156841	2.49974	-0.462428	-0.346401	-0.937386	-0.462595	-0.379697	-0.983748	1.844	-0.471381	-1.20213	0.450166	0.0580847	1.85731	-0.996051	-0.0978498
CD99	-0.3546	-0.356832	0.367371	0.719694	-1.39355	-0.405937	-0.873677	0.0244245	0.697529	-0.784235	-1.51505	1.16364	1.15977	0.44888	1.28257	1.52863	-1.31784	-0.0869048	1.32879	-1.39178	0.736306	-0.977198
ARPC1B	-1.46985	-0.0313204	0.771884	1.71866	1.16488	-0.367718	1.4626	-1.60654	-0.395965	0.749506	-0.799659	0.148948	-0.0357182	0.0220121	-1.7074	0.580819	-0.685022	0.0986751	-0.194961	-0.838612	1.76121	-0.346436
TMSB4X	-1.24758	-0.0678126	0.402824	1.95311	0.919211	-0.700121	-0.487671	-1.55087	0.130867	0.302578	-1.20265	1.53485	1.05726	-0.261524	-0.983438	1.46749	-0.654282	0.479775	0.485771	-1.31566	0.419694	-0.681817
CD52	-1.25682	-0.331179	0.548219	2.75205	-0.0573702	-0.811631	-0.919317	-0.952443	0.299368	-0.703624	-0.6734	1.28149	-0.242259	1.21164	-0.352472	1.65288	-0.278878	0.185778	-0.517127	0.560383	-0.315875	-1.07942
PDCD1	-0.0775585	0.0711118	0.669049	0.764307	0.113834	2.18188	-0.305647	-0.00756162	1.16738	0.0179844	-1.18004	-1.03513	0.130118	-0.982685	0.0828072	2.43506	-1.14033	-0.472433	-1.15315	-1.203	0.104539	-0.180536
ICOS	0.763976	1.06436	-0.299055	-0.0695165	0.338423	0.933008	2.18539	0.303302	0.94943	1.34133	-1.31172	-1.14888	-0.782771	-1.36982	-0.689337	-0.542923	-0.960021	-0.306241	-1.45685	-0.0781532	0.0451734	1.09091
FOXP3	-0.317911	-0.125501	-0.13926	-0.418409	-0.37946	-0.212311	3.70595	0.949948	-0.113522	1.01923	-0.578635	-0.576804	-0.572072	-0.572816	-0.532805	-0.535106	-0.548298	-0.459161	-0.580424	-0.571376	0.265228	1.29351
IL2RA	-0.376391	-0.0674093	-0.196381	-0.354003	-0.34196	-0.191973	3.70545	0.62573	-0.250061	1.45573	-0.66088	-0.602109	-0.658734	-0.636221	-0.599809	-0.462614	-0.585676	-0.415495	-0.574327	-0.276727	0.615325	0.84853
HSPB1	-0.307553	-0.407726	-0.207736	0.0456124	-0.531415	-0.506506	-0.0139727	3.50057	-0.419724	-0.347242	-0.578484	-0.572874	-0.639848	-0.639337	2.03609	-0.333546	-0.534108	-0.553361	-0.298068	0.49098	-0.143135	0.961378
HSPA1A	-0.178005	-0.296345	-0.183555	-0.152399	-0.582172	-0.540478	-0.0840124	3.38064	-0.284494	-0.336377	-0.587393	-0.461694	-0.513182	-0.544975	2.27302	-0.505676	-0.54329	-0.417964	-0.199144	-0.385122	-0.0250088	1.16763
IL7R	1.50363	1.29707	-0.245225	-0.0641558	-1.11035	-0.136449	-0.489479	0.410557	1.24218	-0.138879	-0.0554849	-0.164327	-0.96282	0.651729	-0.763164	-1.48806	-0.122351	0.901566	-1.21038	2.41596	-1.17137	-0.300209
IL17A	-0.446762	-0.219522	0.0543869	2.30389	-0.518326	-0.466855	-0.299343	1.55231	3.10635	-0.373801	-0.559972	-0.537548	-0.558907	-0.558464	-0.49632	-0.311005	-0.552262	-0.219743	-0.55452	-0.521145	0.361085	-0.183537
KLF6	0.791277	0.446218	-0.586785	-0.546553	-1.25031	0.227352	0.71362	2.40969	1.1709	-0.435482	-1.50043	-0.141245	-0.356448	-1.14074	0.944213	-0.290668	-1.33957	0.419311	-0.686693	0.0235564	-0.504522	1.63331
SRGN	0.806281	0.530538	-0.303164	0.481686	0.328124	2.03938	0.313658	-0.577024	0.339033	1.91456	-1.75253	-0.210405	0.0881943	-1.993	-0.276999	0.669049	-1.72233	-0.329009	0.176514	0.129828	-0.720353	0.067965
DUSP4	-0.681779	-0.471109	-0.292709	0.115568	-0.72538	-0.520262	1.86097	0.783293	-0.00159775	0.883165	-1.17273	-0.393281	0.296732	-1.1268	1.31252	2.36963	-1.2167	-0.826156	-0.727252	-0.825385	0.817855	0.541409
ITGAE	-0.692169	-0.639757	0.190118	1.00523	-0.965541	-0.396137	-0.484192	-0.174432	0.719727	-0.344781	-0.993176	1.55922	-0.167892	-0.541767	0.77064	3.04087	-0.94983	-0.561362	-0.0887126	-0.705925	1.12709	-0.707221
ITGA1	-0.560875	-0.54398	-0.262325	0.511419	-0.721301	-0.724848	-0.738772	-0.408462	0.494601	-0.71754	-0.654273	3.51572	0.203013	-0.0290957	1.46628	1.12264	-0.624538	0.0956994	-0.242904	-0.718854	0.100161	-0.561774
GZMK	-0.483798	-0.43196	-0.0975194	-0.465657	-0.479976	-0.479986	-0.491993	-0.435175	-0.494947	-0.476309	-0.152384	-0.157645	3.93751	0.605001	1.47368	0.198614	-0.457695	-0.266238	0.291178	-0.494533	-0.169901	-0.470265
CD27	-0.297808	0.406993	0.232179	-1.25886	0.566012	0.594271	2.31477	-0.521881	-1.28853	1.16515	0.406642	-1.13321	1.36438	-0.175237	-0.0820965	1.16557	-0.180132	-0.586038	-1.39774	-1.63855	0.125016	0.219092
CCL5	-0.737827	-0.7124	-0.259137	-0.0165417	-0.755956	-0.759357	-0.765402	-0.540636	-0.56754	-0.756411	-0.566092	2.04863	1.40929	0.426077	1.57945	2.22826	-0.700073	-0.206507	1.13834	-0.714011	-0.0869691	-0.685184
NCR3	-0.665069	-0.578377	0.364736	1.42189	-0.629619	-0.750723	-0.230842	-0.504848	-0.391108	-0.529517	-0.453142	-0.113154	-0.695733	3.55141	-0.538154	0.221001	-0.680528	-0.102592	1.19803	0.753497	-0.206017	-0.441134
KLRG1	-0.500765	-0.565852	-0.126354	-0.459048	-0.623392	-0.527574	-0.608345	-0.395147	-0.621046	-0.655298	-0.335309	-0.386743	2.61903	2.62174	0.852674	-0.226891	-0.454595	0.285979	1.54018	-0.630857	-0.259383	-0.543001
FCGR3A	-0.260496	-0.244582	-0.243271	-0.243404	-0.263067	-0.245402	-0.230535	-0.231874	-0.248988	-0.24293	-0.248032	-0.115832	-0.122439	-0.223984	-0.110935	-0.100984	-0.248084	-0.221482	4.4702	-0.256358	-0.122928	-0.244594
KLRC1	-0.54952	-0.548857	-0.376135	-0.394719	-0.548276	-0.545598	-0.542973	-0.50887	-0.52891	-0.545463	-0.489619	1.20999	-0.385864	0.29353	0.18643	1.89929	-0.534268	-0.423429	3.44288	0.438293	-0.0201233	-0.527794
KIT	-0.22852	-0.235575	-0.208234	-0.0792278	-0.242136	-0.234032	-0.235856	-0.22591	-0.0988508	-0.240302	-0.243365	-0.203579	-0.236718	-0.243365	-0.239826	-0.238401	-0.22583	-0.176922	-0.208253	4.47295	-0.204216	-0.223832
IL1R1	-0.453747	-0.301769	-0.195495	-0.196819	-0.389437	-0.420104	1.66291	0.338139	0.432794	1.3515	-0.644024	-0.630687	-0.633319	-0.616123	-0.618858	-0.634548	-0.616232	-0.464272	-0.612177	3.46949	0.0459916	0.126786
MKI67	-0.246435	-0.234658	-0.209402	-0.196104	-0.253198	-0.247142	-0.216771	-0.144819	-0.127804	-0.225635	-0.261366	-0.227186	-0.19649	-0.272452	-0.0386234	-0.12932	-0.254087	-0.249675	-0.252435	-0.270715	4.46991	-0.215598
PCNA	-0.261381	-0.0834386	-0.299229	-0.126979	-0.453028	-0.397987	-0.140651	0.0233249	-0.216308	-0.0417901	-0.461403	-0.0372882	-0.134993	-0.506581	0.156275	0.094928	-0.445719	-0.251628	-0.260821	-0.435997	4.39664	-0.115948

## Sheet: B.Plasma
Supplementary table4-5. B/Plasma marker gene expression in colon
	Immature B	Naïve B	Mature B	GC B	Plasmablast	IgG+ Plasma	IgA+ Plasma
IL7R	2.26678	-0.389113	-0.398395	-0.331287	-0.342392	-0.395588	-0.410005
CCR7	-0.00897193	1.34198	1.48142	-0.593	-0.668313	-0.772644	-0.780471
FCER2	-0.494594	2.12351	-0.255409	0.38338	-0.527964	-0.613478	-0.615445
CD19	-0.833798	0.916532	0.512573	1.54879	-0.2954	-0.864574	-0.984127
CD27	0.172381	-1.73328	-0.526471	1.42801	-0.342374	0.624732	0.377001
MS4A1	-0.748014	0.604559	0.458544	1.77139	-0.266728	-0.906276	-0.913472
TNFRSF13B	-0.275398	-0.368196	2.21424	-0.739348	-0.258086	-0.519182	-0.0540336
TNFRSF13C	-0.693563	0.950515	1.2675	0.959114	-0.686463	-0.859613	-0.937485
RGS13	-0.564021	-0.479218	-0.552191	1.99862	0.721312	-0.550636	-0.573869
SERPINA9	-0.462605	-0.406749	-0.436629	2.23638	-0.00468274	-0.462791	-0.462926
MKI67	-0.375314	-0.399994	-0.402277	-0.299373	2.26623	-0.379943	-0.409327
CD38	-0.452886	-0.978068	-1.19087	1.31403	0.866886	0.870356	-0.429454
PRDM1	0.559392	-0.980487	-0.931531	-0.971132	-0.0346575	1.43671	0.92171
SDC1	0.290479	-0.865705	-0.878155	-0.878065	-0.269693	1.59068	1.01046
IGHG1	-0.157923	-0.47867	-0.476021	-0.45703	-0.276368	2.25158	-0.405565
IGHG4	-0.203075	-0.466828	-0.462844	-0.461407	-0.262735	2.25522	-0.39833
IGHA1	0.522866	-0.729442	-0.719085	-0.724799	-0.446944	0.11254	1.98486
IGHA2	0.372176	-0.676155	-0.661502	-0.672083	-0.482608	0.0514876	2.06868
