# Supplementary material for: Integrated single-cell transcriptomic atlas of human gastric and colorectal tissues across diverse phenotypes
Source: Sci Data. 2026 Mar 26;13:751. doi: 10.1038/s41597-026-07108-3 (PMC13184354; doi:10.1038/s41597-026-07108-3)
Supplement: Supplementary file 6 — Supplementary table5. The proportion of cell subtypes in stomach [file 41597_2026_7108_MOESM6_ESM.xlsx]

## Sheet: Epithelial
Supplementary table5-1. The proportion of epithelial subtypes in stomach
Category	Cell_Subtype	Phenotype	Count	Prop
Epithelial	Epithelial cell	Normal	13	0.09
Epithelial	Goblet cell	Normal	0	0
Epithelial	Enterocyte	Normal	0	0
Epithelial	Proliferating Epi	Normal	519	3.63
Epithelial	GKN+ Foveolar cell	Normal	4367	30.55
Epithelial	GKN- Foveolar cell	Normal	213	1.49
Epithelial	Neck cell	Normal	791	5.53
Epithelial	Transitional cell	Normal	6687	46.78
Epithelial	Chief cell	Normal	167	1.17
Epithelial	Parietal cell	Normal	378	2.64
Epithelial	Neuroendocrine cell	Normal	991	6.93
Epithelial	D cell	Normal	115	0.8
Epithelial	G cell	Normal	53	0.37
Epithelial	Epithelial cell	NAG	3	0.05
Epithelial	Goblet cell	NAG	0	0
Epithelial	Enterocyte	NAG	1	0.02
Epithelial	Proliferating Epi	NAG	340	6.12
Epithelial	GKN+ Foveolar cell	NAG	4282	77.07
Epithelial	GKN- Foveolar cell	NAG	13	0.23
Epithelial	Neck cell	NAG	572	10.3
Epithelial	Transitional cell	NAG	54	0.97
Epithelial	Chief cell	NAG	0	0
Epithelial	Parietal cell	NAG	0	0
Epithelial	Neuroendocrine cell	NAG	20	0.36
Epithelial	D cell	NAG	72	1.3
Epithelial	G cell	NAG	199	3.58
Epithelial	Epithelial cell	CAG	59	0.37
Epithelial	Goblet cell	CAG	9	0.06
Epithelial	Enterocyte	CAG	6	0.04
Epithelial	Proliferating Epi	CAG	1082	6.85
Epithelial	GKN+ Foveolar cell	CAG	10167	64.36
Epithelial	GKN- Foveolar cell	CAG	378	2.39
Epithelial	Neck cell	CAG	1890	11.97
Epithelial	Transitional cell	CAG	353	2.23
Epithelial	Chief cell	CAG	6	0.04
Epithelial	Parietal cell	CAG	29	0.18
Epithelial	Neuroendocrine cell	CAG	424	2.68
Epithelial	D cell	CAG	371	2.35
Epithelial	G cell	CAG	1022	6.47
Epithelial	Epithelial cell	CSG	20	1.23
Epithelial	Goblet cell	CSG	2	0.12
Epithelial	Enterocyte	CSG	9	0.55
Epithelial	Proliferating Epi	CSG	92	5.65
Epithelial	GKN+ Foveolar cell	CSG	509	31.27
Epithelial	GKN- Foveolar cell	CSG	17	1.04
Epithelial	Neck cell	CSG	67	4.12
Epithelial	Transitional cell	CSG	474	29.12
Epithelial	Chief cell	CSG	28	1.72
Epithelial	Parietal cell	CSG	31	1.9
Epithelial	Neuroendocrine cell	CSG	166	10.2
Epithelial	D cell	CSG	205	12.59
Epithelial	G cell	CSG	8	0.49
Epithelial	Epithelial cell	IM	2525	26.8
Epithelial	Goblet cell	IM	410	4.35
Epithelial	Enterocyte	IM	1672	17.75
Epithelial	Proliferating Epi	IM	731	7.76
Epithelial	GKN+ Foveolar cell	IM	2152	22.85
Epithelial	GKN- Foveolar cell	IM	32	0.34
Epithelial	Neck cell	IM	988	10.49
Epithelial	Transitional cell	IM	149	1.58
Epithelial	Chief cell	IM	2	0.02
Epithelial	Parietal cell	IM	3	0.03
Epithelial	Neuroendocrine cell	IM	642	6.82
Epithelial	D cell	IM	54	0.57
Epithelial	G cell	IM	60	0.64
Epithelial	Epithelial cell	ADJ_GC	964	4.37
Epithelial	Goblet cell	ADJ_GC	167	0.76
Epithelial	Enterocyte	ADJ_GC	547	2.48
Epithelial	Proliferating Epi	ADJ_GC	2146	9.73
Epithelial	GKN+ Foveolar cell	ADJ_GC	6508	29.51
Epithelial	GKN- Foveolar cell	ADJ_GC	418	1.9
Epithelial	Neck cell	ADJ_GC	1515	6.87
Epithelial	Transitional cell	ADJ_GC	4260	19.32
Epithelial	Chief cell	ADJ_GC	2959	13.42
Epithelial	Parietal cell	ADJ_GC	712	3.23
Epithelial	Neuroendocrine cell	ADJ_GC	1123	5.09
Epithelial	D cell	ADJ_GC	431	1.95
Epithelial	G cell	ADJ_GC	303	1.37
Epithelial	Epithelial cell	GC	12182	33.67
Epithelial	Goblet cell	GC	1432	3.96
Epithelial	Enterocyte	GC	1311	3.62
Epithelial	Proliferating Epi	GC	4244	11.73
Epithelial	GKN+ Foveolar cell	GC	7102	19.63
Epithelial	GKN- Foveolar cell	GC	3570	9.87
Epithelial	Neck cell	GC	2040	5.64
Epithelial	Transitional cell	GC	773	2.14
Epithelial	Chief cell	GC	1783	4.93
Epithelial	Parietal cell	GC	96	0.27
Epithelial	Neuroendocrine cell	GC	1309	3.62
Epithelial	D cell	GC	198	0.55
Epithelial	G cell	GC	140	0.39
Epithelial	Epithelial cell	LN_Meta	14	25.45
Epithelial	Goblet cell	LN_Meta	2	3.64
Epithelial	Enterocyte	LN_Meta	1	1.82
Epithelial	Proliferating Epi	LN_Meta	19	34.55
Epithelial	GKN+ Foveolar cell	LN_Meta	14	25.45
Epithelial	GKN- Foveolar cell	LN_Meta	2	3.64
Epithelial	Neck cell	LN_Meta	2	3.64
Epithelial	Transitional cell	LN_Meta	0	0
Epithelial	Chief cell	LN_Meta	1	1.82
Epithelial	Parietal cell	LN_Meta	0	0
Epithelial	Neuroendocrine cell	LN_Meta	0	0
Epithelial	D cell	LN_Meta	0	0
Epithelial	G cell	LN_Meta	0	0
Epithelial	Epithelial cell	LI_Meta	9	26.47
Epithelial	Goblet cell	LI_Meta	3	8.82
Epithelial	Enterocyte	LI_Meta	0	0
Epithelial	Proliferating Epi	LI_Meta	2	5.88
Epithelial	GKN+ Foveolar cell	LI_Meta	6	17.65
Epithelial	GKN- Foveolar cell	LI_Meta	4	11.76
Epithelial	Neck cell	LI_Meta	1	2.94
Epithelial	Transitional cell	LI_Meta	7	20.59
Epithelial	Chief cell	LI_Meta	0	0
Epithelial	Parietal cell	LI_Meta	0	0
Epithelial	Neuroendocrine cell	LI_Meta	2	5.88
Epithelial	D cell	LI_Meta	0	0
Epithelial	G cell	LI_Meta	0	0
Epithelial	Epithelial cell	OV_Meta	151	48.4
Epithelial	Goblet cell	OV_Meta	0	0
Epithelial	Enterocyte	OV_Meta	14	4.49
Epithelial	Proliferating Epi	OV_Meta	73	23.4
Epithelial	GKN+ Foveolar cell	OV_Meta	38	12.18
Epithelial	GKN- Foveolar cell	OV_Meta	6	1.92
Epithelial	Neck cell	OV_Meta	0	0
Epithelial	Transitional cell	OV_Meta	30	9.62
Epithelial	Chief cell	OV_Meta	0	0
Epithelial	Parietal cell	OV_Meta	0	0
Epithelial	Neuroendocrine cell	OV_Meta	0	0
Epithelial	D cell	OV_Meta	0	0
Epithelial	G cell	OV_Meta	0	0
Epithelial	Epithelial cell	PC_Meta	1428	43.16
Epithelial	Goblet cell	PC_Meta	10	0.3
Epithelial	Enterocyte	PC_Meta	67	2.02
Epithelial	Proliferating Epi	PC_Meta	621	18.77
Epithelial	GKN+ Foveolar cell	PC_Meta	145	4.38
Epithelial	GKN- Foveolar cell	PC_Meta	879	26.56
Epithelial	Neck cell	PC_Meta	45	1.36
Epithelial	Transitional cell	PC_Meta	23	0.7
Epithelial	Chief cell	PC_Meta	89	2.69
Epithelial	Parietal cell	PC_Meta	0	0
Epithelial	Neuroendocrine cell	PC_Meta	2	0.06
Epithelial	D cell	PC_Meta	0	0
Epithelial	G cell	PC_Meta	0	0
Epithelial	Epithelial cell	GC_PC	260	39.22
Epithelial	Goblet cell	GC_PC	0	0
Epithelial	Enterocyte	GC_PC	14	2.11
Epithelial	Proliferating Epi	GC_PC	170	25.64
Epithelial	GKN+ Foveolar cell	GC_PC	76	11.46
Epithelial	GKN- Foveolar cell	GC_PC	68	10.26
Epithelial	Neck cell	GC_PC	5	0.75
Epithelial	Transitional cell	GC_PC	53	7.99
Epithelial	Chief cell	GC_PC	17	2.56
Epithelial	Parietal cell	GC_PC	0	0
Epithelial	Neuroendocrine cell	GC_PC	0	0
Epithelial	D cell	GC_PC	0	0
Epithelial	G cell	GC_PC	0	0
Epithelial	Epithelial cell	GC_PBMC	0	0
Epithelial	Goblet cell	GC_PBMC	0	0
Epithelial	Enterocyte	GC_PBMC	0	0
Epithelial	Proliferating Epi	GC_PBMC	0	0
Epithelial	GKN+ Foveolar cell	GC_PBMC	0	0
Epithelial	GKN- Foveolar cell	GC_PBMC	0	0
Epithelial	Neck cell	GC_PBMC	0	0
Epithelial	Transitional cell	GC_PBMC	0	0
Epithelial	Chief cell	GC_PBMC	0	0
Epithelial	Parietal cell	GC_PBMC	0	0
Epithelial	Neuroendocrine cell	GC_PBMC	0	0
Epithelial	D cell	GC_PBMC	0	0
Epithelial	G cell	GC_PBMC	0	0

## Sheet: Stromal
Supplementary table5-2. The proportion of stromal subtypes in stomach
Category	Cell_Subtype	Phenotype	Count	Prop
Stromal	Progenitor-like Fib	Normal	23	3.53
Stromal	Myofibroblast	Normal	68	10.45
Stromal	Inflammatory Fib	Normal	383	58.83
Stromal	Antigen presenting Fib	Normal	2	0.31
Stromal	Telocyte-like Fib	Normal	42	6.45
Stromal	Proliferating Fib	Normal	4	0.61
Stromal	Pericyte	Normal	2	0.31
Stromal	SMC-like pericyte	Normal	40	6.14
Stromal	SMC	Normal	7	1.08
Stromal	Mesothelial	Normal	0	0
Stromal	Quiescent EC	Normal	44	6.76
Stromal	Arterial EC	Normal	1	0.15
Stromal	Venous EC	Normal	6	0.92
Stromal	Capillary EC	Normal	3	0.46
Stromal	Lymphatic EC	Normal	0	0
Stromal	Ig secreting EC	Normal	26	3.99
Stromal	Proliferating EC	Normal	0	0
Stromal	Progenitor-like Fib	NAG	0	0
Stromal	Myofibroblast	NAG	6	4.48
Stromal	Inflammatory Fib	NAG	19	14.18
Stromal	Antigen presenting Fib	NAG	2	1.49
Stromal	Telocyte-like Fib	NAG	51	38.06
Stromal	Proliferating Fib	NAG	0	0
Stromal	Pericyte	NAG	6	4.48
Stromal	SMC-like pericyte	NAG	0	0
Stromal	SMC	NAG	4	2.99
Stromal	Mesothelial	NAG	0	0
Stromal	Quiescent EC	NAG	17	12.69
Stromal	Arterial EC	NAG	2	1.49
Stromal	Venous EC	NAG	11	8.21
Stromal	Capillary EC	NAG	14	10.45
Stromal	Lymphatic EC	NAG	1	0.75
Stromal	Ig secreting EC	NAG	1	0.75
Stromal	Proliferating EC	NAG	0	0
Stromal	Progenitor-like Fib	CAG	1	0.07
Stromal	Myofibroblast	CAG	65	4.38
Stromal	Inflammatory Fib	CAG	69	4.65
Stromal	Antigen presenting Fib	CAG	19	1.28
Stromal	Telocyte-like Fib	CAG	554	37.36
Stromal	Proliferating Fib	CAG	1	0.07
Stromal	Pericyte	CAG	120	8.09
Stromal	SMC-like pericyte	CAG	24	1.62
Stromal	SMC	CAG	12	0.81
Stromal	Mesothelial	CAG	0	0
Stromal	Quiescent EC	CAG	132	8.9
Stromal	Arterial EC	CAG	50	3.37
Stromal	Venous EC	CAG	102	6.88
Stromal	Capillary EC	CAG	241	16.25
Stromal	Lymphatic EC	CAG	0	0
Stromal	Ig secreting EC	CAG	91	6.14
Stromal	Proliferating EC	CAG	2	0.13
Stromal	Progenitor-like Fib	CSG	0	0
Stromal	Myofibroblast	CSG	33	16.75
Stromal	Inflammatory Fib	CSG	6	3.05
Stromal	Antigen presenting Fib	CSG	2	1.02
Stromal	Telocyte-like Fib	CSG	57	28.93
Stromal	Proliferating Fib	CSG	0	0
Stromal	Pericyte	CSG	13	6.6
Stromal	SMC-like pericyte	CSG	44	22.34
Stromal	SMC	CSG	4	2.03
Stromal	Mesothelial	CSG	0	0
Stromal	Quiescent EC	CSG	14	7.11
Stromal	Arterial EC	CSG	5	2.54
Stromal	Venous EC	CSG	9	4.57
Stromal	Capillary EC	CSG	9	4.57
Stromal	Lymphatic EC	CSG	0	0
Stromal	Ig secreting EC	CSG	1	0.51
Stromal	Proliferating EC	CSG	0	0
Stromal	Progenitor-like Fib	IM	5	0.38
Stromal	Myofibroblast	IM	158	11.94
Stromal	Inflammatory Fib	IM	66	4.99
Stromal	Antigen presenting Fib	IM	10	0.76
Stromal	Telocyte-like Fib	IM	511	38.62
Stromal	Proliferating Fib	IM	2	0.15
Stromal	Pericyte	IM	58	4.38
Stromal	SMC-like pericyte	IM	44	3.33
Stromal	SMC	IM	25	1.89
Stromal	Mesothelial	IM	1	0.08
Stromal	Quiescent EC	IM	179	13.53
Stromal	Arterial EC	IM	42	3.17
Stromal	Venous EC	IM	139	10.51
Stromal	Capillary EC	IM	63	4.76
Stromal	Lymphatic EC	IM	4	0.3
Stromal	Ig secreting EC	IM	10	0.76
Stromal	Proliferating EC	IM	6	0.45
Stromal	Progenitor-like Fib	ADJ_GC	672	6.04
Stromal	Myofibroblast	ADJ_GC	724	6.51
Stromal	Inflammatory Fib	ADJ_GC	993	8.93
Stromal	Antigen presenting Fib	ADJ_GC	87	0.78
Stromal	Telocyte-like Fib	ADJ_GC	3277	29.48
Stromal	Proliferating Fib	ADJ_GC	40	0.36
Stromal	Pericyte	ADJ_GC	260	2.34
Stromal	SMC-like pericyte	ADJ_GC	264	2.37
Stromal	SMC	ADJ_GC	246	2.21
Stromal	Mesothelial	ADJ_GC	429	3.86
Stromal	Quiescent EC	ADJ_GC	543	4.88
Stromal	Arterial EC	ADJ_GC	264	2.37
Stromal	Venous EC	ADJ_GC	418	3.76
Stromal	Capillary EC	ADJ_GC	1977	17.78
Stromal	Lymphatic EC	ADJ_GC	88	0.79
Stromal	Ig secreting EC	ADJ_GC	823	7.4
Stromal	Proliferating EC	ADJ_GC	12	0.11
Stromal	Progenitor-like Fib	GC	488	1.75
Stromal	Myofibroblast	GC	5002	17.98
Stromal	Inflammatory Fib	GC	1329	4.78
Stromal	Antigen presenting Fib	GC	629	2.26
Stromal	Telocyte-like Fib	GC	5695	20.47
Stromal	Proliferating Fib	GC	286	1.03
Stromal	Pericyte	GC	2839	10.2
Stromal	SMC-like pericyte	GC	724	2.6
Stromal	SMC	GC	211	0.76
Stromal	Mesothelial	GC	174	0.63
Stromal	Quiescent EC	GC	3241	11.65
Stromal	Arterial EC	GC	865	3.11
Stromal	Venous EC	GC	3499	12.58
Stromal	Capillary EC	GC	1087	3.91
Stromal	Lymphatic EC	GC	110	0.4
Stromal	Ig secreting EC	GC	1395	5.01
Stromal	Proliferating EC	GC	249	0.89
Stromal	Progenitor-like Fib	LN_Meta	2	10
Stromal	Myofibroblast	LN_Meta	4	20
Stromal	Inflammatory Fib	LN_Meta	1	5
Stromal	Antigen presenting Fib	LN_Meta	0	0
Stromal	Telocyte-like Fib	LN_Meta	0	0
Stromal	Proliferating Fib	LN_Meta	0	0
Stromal	Pericyte	LN_Meta	2	10
Stromal	SMC-like pericyte	LN_Meta	1	5
Stromal	SMC	LN_Meta	0	0
Stromal	Mesothelial	LN_Meta	1	5
Stromal	Quiescent EC	LN_Meta	2	10
Stromal	Arterial EC	LN_Meta	1	5
Stromal	Venous EC	LN_Meta	4	20
Stromal	Capillary EC	LN_Meta	2	10
Stromal	Lymphatic EC	LN_Meta	0	0
Stromal	Ig secreting EC	LN_Meta	0	0
Stromal	Proliferating EC	LN_Meta	0	0
Stromal	Progenitor-like Fib	LI_Meta	0	0
Stromal	Myofibroblast	LI_Meta	0	0
Stromal	Inflammatory Fib	LI_Meta	0	0
Stromal	Antigen presenting Fib	LI_Meta	0	0
Stromal	Telocyte-like Fib	LI_Meta	1	2.33
Stromal	Proliferating Fib	LI_Meta	0	0
Stromal	Pericyte	LI_Meta	2	4.65
Stromal	SMC-like pericyte	LI_Meta	5	11.63
Stromal	SMC	LI_Meta	0	0
Stromal	Mesothelial	LI_Meta	0	0
Stromal	Quiescent EC	LI_Meta	14	32.56
Stromal	Arterial EC	LI_Meta	3	6.98
Stromal	Venous EC	LI_Meta	6	13.95
Stromal	Capillary EC	LI_Meta	0	0
Stromal	Lymphatic EC	LI_Meta	6	13.95
Stromal	Ig secreting EC	LI_Meta	5	11.63
Stromal	Proliferating EC	LI_Meta	1	2.33
Stromal	Progenitor-like Fib	OV_Meta	17	5.07
Stromal	Myofibroblast	OV_Meta	160	47.76
Stromal	Inflammatory Fib	OV_Meta	10	2.99
Stromal	Antigen presenting Fib	OV_Meta	0	0
Stromal	Telocyte-like Fib	OV_Meta	1	0.3
Stromal	Proliferating Fib	OV_Meta	1	0.3
Stromal	Pericyte	OV_Meta	35	10.45
Stromal	SMC-like pericyte	OV_Meta	8	2.39
Stromal	SMC	OV_Meta	1	0.3
Stromal	Mesothelial	OV_Meta	1	0.3
Stromal	Quiescent EC	OV_Meta	59	17.61
Stromal	Arterial EC	OV_Meta	14	4.18
Stromal	Venous EC	OV_Meta	20	5.97
Stromal	Capillary EC	OV_Meta	3	0.9
Stromal	Lymphatic EC	OV_Meta	1	0.3
Stromal	Ig secreting EC	OV_Meta	0	0
Stromal	Proliferating EC	OV_Meta	4	1.19
Stromal	Progenitor-like Fib	PC_Meta	106	3.63
Stromal	Myofibroblast	PC_Meta	573	19.64
Stromal	Inflammatory Fib	PC_Meta	77	2.64
Stromal	Antigen presenting Fib	PC_Meta	180	6.17
Stromal	Telocyte-like Fib	PC_Meta	104	3.57
Stromal	Proliferating Fib	PC_Meta	92	3.15
Stromal	Pericyte	PC_Meta	304	10.42
Stromal	SMC-like pericyte	PC_Meta	86	2.95
Stromal	SMC	PC_Meta	0	0
Stromal	Mesothelial	PC_Meta	489	16.76
Stromal	Quiescent EC	PC_Meta	217	7.44
Stromal	Arterial EC	PC_Meta	64	2.19
Stromal	Venous EC	PC_Meta	475	16.28
Stromal	Capillary EC	PC_Meta	131	4.49
Stromal	Lymphatic EC	PC_Meta	2	0.07
Stromal	Ig secreting EC	PC_Meta	8	0.27
Stromal	Proliferating EC	PC_Meta	9	0.31
Stromal	Progenitor-like Fib	GC_PC	10	0.86
Stromal	Myofibroblast	GC_PC	180	15.56
Stromal	Inflammatory Fib	GC_PC	22	1.9
Stromal	Antigen presenting Fib	GC_PC	131	11.32
Stromal	Telocyte-like Fib	GC_PC	3	0.26
Stromal	Proliferating Fib	GC_PC	17	1.47
Stromal	Pericyte	GC_PC	0	0
Stromal	SMC-like pericyte	GC_PC	0	0
Stromal	SMC	GC_PC	0	0
Stromal	Mesothelial	GC_PC	791	68.37
Stromal	Quiescent EC	GC_PC	2	0.17
Stromal	Arterial EC	GC_PC	1	0.09
Stromal	Venous EC	GC_PC	0	0
Stromal	Capillary EC	GC_PC	0	0
Stromal	Lymphatic EC	GC_PC	0	0
Stromal	Ig secreting EC	GC_PC	0	0
Stromal	Proliferating EC	GC_PC	0	0
Stromal	Progenitor-like Fib	GC_PBMC	0	0
Stromal	Myofibroblast	GC_PBMC	0	0
Stromal	Inflammatory Fib	GC_PBMC	0	0
Stromal	Antigen presenting Fib	GC_PBMC	0	0
Stromal	Telocyte-like Fib	GC_PBMC	0	0
Stromal	Proliferating Fib	GC_PBMC	0	0
Stromal	Pericyte	GC_PBMC	0	0
Stromal	SMC-like pericyte	GC_PBMC	0	0
Stromal	SMC	GC_PBMC	0	0
Stromal	Mesothelial	GC_PBMC	0	0
Stromal	Quiescent EC	GC_PBMC	0	0
Stromal	Arterial EC	GC_PBMC	0	0
Stromal	Venous EC	GC_PBMC	0	0
Stromal	Capillary EC	GC_PBMC	0	0
Stromal	Lymphatic EC	GC_PBMC	0	0
Stromal	Ig secreting EC	GC_PBMC	0	0
Stromal	Proliferating EC	GC_PBMC	0	0

## Sheet: Myeloid
Supplementary table5-3. The proportion of myeloid subtypes in stomach
Category	Cell_Subtype	Phenotype	Count	Prop
Myeloid	Classical_Mono	Normal	11	3.4
Myeloid	Intermediate_Mono	Normal	11	3.4
Myeloid	Non-classical_Mono	Normal	4	1.23
Myeloid	MoMac	Normal	85	26.23
Myeloid	ICI+Mac	Normal	8	2.47
Myeloid	CCL5+Mac	Normal	0	0
Myeloid	SPP1+Mac	Normal	0	0
Myeloid	Proliferating Mac	Normal	2	0.62
Myeloid	pDC	Normal	2	0.62
Myeloid	cDC1	Normal	12	3.7
Myeloid	cDC2	Normal	6	1.85
Myeloid	LAMP3+_DC	Normal	9	2.78
Myeloid	Neutrophil	Normal	8	2.47
Myeloid	Mast	Normal	166	51.23
Myeloid	Classical_Mono	NAG	8	8.51
Myeloid	Intermediate_Mono	NAG	17	18.09
Myeloid	Non-classical_Mono	NAG	1	1.06
Myeloid	MoMac	NAG	11	11.7
Myeloid	ICI+Mac	NAG	27	28.72
Myeloid	CCL5+Mac	NAG	0	0
Myeloid	SPP1+Mac	NAG	1	1.06
Myeloid	Proliferating Mac	NAG	1	1.06
Myeloid	pDC	NAG	0	0
Myeloid	cDC1	NAG	3	3.19
Myeloid	cDC2	NAG	14	14.89
Myeloid	LAMP3+_DC	NAG	0	0
Myeloid	Neutrophil	NAG	0	0
Myeloid	Mast	NAG	11	11.7
Myeloid	Classical_Mono	CAG	7	2.48
Myeloid	Intermediate_Mono	CAG	7	2.48
Myeloid	Non-classical_Mono	CAG	11	3.9
Myeloid	MoMac	CAG	16	5.67
Myeloid	ICI+Mac	CAG	20	7.09
Myeloid	CCL5+Mac	CAG	3	1.06
Myeloid	SPP1+Mac	CAG	0	0
Myeloid	Proliferating Mac	CAG	1	0.35
Myeloid	pDC	CAG	0	0
Myeloid	cDC1	CAG	2	0.71
Myeloid	cDC2	CAG	8	2.84
Myeloid	LAMP3+_DC	CAG	1	0.35
Myeloid	Neutrophil	CAG	1	0.35
Myeloid	Mast	CAG	205	72.7
Myeloid	Classical_Mono	CSG	3	4.29
Myeloid	Intermediate_Mono	CSG	17	24.29
Myeloid	Non-classical_Mono	CSG	4	5.71
Myeloid	MoMac	CSG	6	8.57
Myeloid	ICI+Mac	CSG	10	14.29
Myeloid	CCL5+Mac	CSG	1	1.43
Myeloid	SPP1+Mac	CSG	1	1.43
Myeloid	Proliferating Mac	CSG	1	1.43
Myeloid	pDC	CSG	2	2.86
Myeloid	cDC1	CSG	3	4.29
Myeloid	cDC2	CSG	7	10
Myeloid	LAMP3+_DC	CSG	5	7.14
Myeloid	Neutrophil	CSG	2	2.86
Myeloid	Mast	CSG	8	11.43
Myeloid	Classical_Mono	IM	26	5.33
Myeloid	Intermediate_Mono	IM	40	8.2
Myeloid	Non-classical_Mono	IM	15	3.07
Myeloid	MoMac	IM	38	7.79
Myeloid	ICI+Mac	IM	101	20.7
Myeloid	CCL5+Mac	IM	6	1.23
Myeloid	SPP1+Mac	IM	11	2.25
Myeloid	Proliferating Mac	IM	9	1.84
Myeloid	pDC	IM	1	0.2
Myeloid	cDC1	IM	9	1.84
Myeloid	cDC2	IM	23	4.71
Myeloid	LAMP3+_DC	IM	10	2.05
Myeloid	Neutrophil	IM	8	1.64
Myeloid	Mast	IM	191	39.14
Myeloid	Classical_Mono	ADJ_GC	122	2.49
Myeloid	Intermediate_Mono	ADJ_GC	475	9.7
Myeloid	Non-classical_Mono	ADJ_GC	284	5.8
Myeloid	MoMac	ADJ_GC	402	8.21
Myeloid	ICI+Mac	ADJ_GC	745	15.21
Myeloid	CCL5+Mac	ADJ_GC	141	2.88
Myeloid	SPP1+Mac	ADJ_GC	40	0.82
Myeloid	Proliferating Mac	ADJ_GC	44	0.9
Myeloid	pDC	ADJ_GC	18	0.37
Myeloid	cDC1	ADJ_GC	42	0.86
Myeloid	cDC2	ADJ_GC	237	4.84
Myeloid	LAMP3+_DC	ADJ_GC	61	1.25
Myeloid	Neutrophil	ADJ_GC	783	15.99
Myeloid	Mast	ADJ_GC	1504	30.71
Myeloid	Classical_Mono	GC	3047	7.63
Myeloid	Intermediate_Mono	GC	6876	17.21
Myeloid	Non-classical_Mono	GC	1548	3.87
Myeloid	MoMac	GC	2442	6.11
Myeloid	ICI+Mac	GC	4871	12.19
Myeloid	CCL5+Mac	GC	1479	3.7
Myeloid	SPP1+Mac	GC	2312	5.79
Myeloid	Proliferating Mac	GC	442	1.11
Myeloid	pDC	GC	439	1.1
Myeloid	cDC1	GC	372	0.93
Myeloid	cDC2	GC	1571	3.93
Myeloid	LAMP3+_DC	GC	901	2.26
Myeloid	Neutrophil	GC	7649	19.15
Myeloid	Mast	GC	6000	15.02
Myeloid	Classical_Mono	LN_Meta	14	7.11
Myeloid	Intermediate_Mono	LN_Meta	5	2.54
Myeloid	Non-classical_Mono	LN_Meta	1	0.51
Myeloid	MoMac	LN_Meta	19	9.64
Myeloid	ICI+Mac	LN_Meta	3	1.52
Myeloid	CCL5+Mac	LN_Meta	33	16.75
Myeloid	SPP1+Mac	LN_Meta	0	0
Myeloid	Proliferating Mac	LN_Meta	1	0.51
Myeloid	pDC	LN_Meta	16	8.12
Myeloid	cDC1	LN_Meta	8	4.06
Myeloid	cDC2	LN_Meta	21	10.66
Myeloid	LAMP3+_DC	LN_Meta	22	11.17
Myeloid	Neutrophil	LN_Meta	41	20.81
Myeloid	Mast	LN_Meta	13	6.6
Myeloid	Classical_Mono	LI_Meta	16	4.11
Myeloid	Intermediate_Mono	LI_Meta	25	6.43
Myeloid	Non-classical_Mono	LI_Meta	31	7.97
Myeloid	MoMac	LI_Meta	60	15.42
Myeloid	ICI+Mac	LI_Meta	42	10.8
Myeloid	CCL5+Mac	LI_Meta	63	16.2
Myeloid	SPP1+Mac	LI_Meta	3	0.77
Myeloid	Proliferating Mac	LI_Meta	2	0.51
Myeloid	pDC	LI_Meta	5	1.29
Myeloid	cDC1	LI_Meta	15	3.86
Myeloid	cDC2	LI_Meta	27	6.94
Myeloid	LAMP3+_DC	LI_Meta	1	0.26
Myeloid	Neutrophil	LI_Meta	91	23.39
Myeloid	Mast	LI_Meta	8	2.06
Myeloid	Classical_Mono	OV_Meta	87	14.15
Myeloid	Intermediate_Mono	OV_Meta	89	14.47
Myeloid	Non-classical_Mono	OV_Meta	125	20.33
Myeloid	MoMac	OV_Meta	38	6.18
Myeloid	ICI+Mac	OV_Meta	157	25.53
Myeloid	CCL5+Mac	OV_Meta	7	1.14
Myeloid	SPP1+Mac	OV_Meta	16	2.6
Myeloid	Proliferating Mac	OV_Meta	8	1.3
Myeloid	pDC	OV_Meta	5	0.81
Myeloid	cDC1	OV_Meta	9	1.46
Myeloid	cDC2	OV_Meta	53	8.62
Myeloid	LAMP3+_DC	OV_Meta	4	0.65
Myeloid	Neutrophil	OV_Meta	17	2.76
Myeloid	Mast	OV_Meta	0	0
Myeloid	Classical_Mono	PC_Meta	7966	17.55
Myeloid	Intermediate_Mono	PC_Meta	366	0.81
Myeloid	Non-classical_Mono	PC_Meta	188	0.41
Myeloid	MoMac	PC_Meta	993	2.19
Myeloid	ICI+Mac	PC_Meta	21720	47.86
Myeloid	CCL5+Mac	PC_Meta	2015	4.44
Myeloid	SPP1+Mac	PC_Meta	6655	14.67
Myeloid	Proliferating Mac	PC_Meta	1066	2.35
Myeloid	pDC	PC_Meta	205	0.45
Myeloid	cDC1	PC_Meta	313	0.69
Myeloid	cDC2	PC_Meta	3118	6.87
Myeloid	LAMP3+_DC	PC_Meta	225	0.5
Myeloid	Neutrophil	PC_Meta	481	1.06
Myeloid	Mast	PC_Meta	68	0.15
Myeloid	Classical_Mono	GC_PC	2993	10.76
Myeloid	Intermediate_Mono	GC_PC	117	0.42
Myeloid	Non-classical_Mono	GC_PC	91	0.33
Myeloid	MoMac	GC_PC	4475	16.09
Myeloid	ICI+Mac	GC_PC	11701	42.06
Myeloid	CCL5+Mac	GC_PC	1544	5.55
Myeloid	SPP1+Mac	GC_PC	2846	10.23
Myeloid	Proliferating Mac	GC_PC	1106	3.98
Myeloid	pDC	GC_PC	102	0.37
Myeloid	cDC1	GC_PC	309	1.11
Myeloid	cDC2	GC_PC	2368	8.51
Myeloid	LAMP3+_DC	GC_PC	98	0.35
Myeloid	Neutrophil	GC_PC	57	0.2
Myeloid	Mast	GC_PC	10	0.04
Myeloid	Classical_Mono	GC_PBMC	45	10.34
Myeloid	Intermediate_Mono	GC_PBMC	0	0
Myeloid	Non-classical_Mono	GC_PBMC	337	77.47
Myeloid	MoMac	GC_PBMC	7	1.61
Myeloid	ICI+Mac	GC_PBMC	21	4.83
Myeloid	CCL5+Mac	GC_PBMC	0	0
Myeloid	SPP1+Mac	GC_PBMC	0	0
Myeloid	Proliferating Mac	GC_PBMC	0	0
Myeloid	pDC	GC_PBMC	2	0.46
Myeloid	cDC1	GC_PBMC	0	0
Myeloid	cDC2	GC_PBMC	10	2.3
Myeloid	LAMP3+_DC	GC_PBMC	0	0
Myeloid	Neutrophil	GC_PBMC	13	2.99
Myeloid	Mast	GC_PBMC	0	0

## Sheet: T.NK
Supplementary table5-4. The proportion of T/NK subtypes in stomach
Category	Cell_Subtype	Phenotype	Count	Prop
T/NK	CD4_Naive	Normal	19	1.52
T/NK	CD4_Tcm	Normal	56	4.47
T/NK	CD4_Tmem	Normal	1	0.08
T/NK	CD4_Trm	Normal	3	0.24
T/NK	CD4_Tfh	Normal	0	0
T/NK	CD4_Treg	Normal	2	0.16
T/NK	CD4_Tex	Normal	1	0.08
T/NK	CD8_Naive	Normal	1	0.08
T/NK	CD8_Tmem	Normal	1114	88.84
T/NK	CD8_CTL	Normal	11	0.88
T/NK	CD8_TEMRA	Normal	3	0.24
T/NK	CD8_GZMK+	Normal	6	0.48
T/NK	CD8_Tpex	Normal	0	0
T/NK	CD8_Tex	Normal	0	0
T/NK	NK_regulatory	Normal	1	0.08
T/NK	NK_cytotoxic	Normal	2	0.16
T/NK	NK_memory	Normal	5	0.4
T/NK	trNK	Normal	1	0.08
T/NK	NK-like	Normal	6	0.48
T/NK	Proliferating T	Normal	22	1.75
T/NK	CD4_Naive	NAG	4	7.41
T/NK	CD4_Tcm	NAG	4	7.41
T/NK	CD4_Tmem	NAG	3	5.56
T/NK	CD4_Trm	NAG	2	3.7
T/NK	CD4_Tfh	NAG	0	0
T/NK	CD4_Treg	NAG	0	0
T/NK	CD4_Tex	NAG	0	0
T/NK	CD8_Naive	NAG	0	0
T/NK	CD8_Tmem	NAG	25	46.3
T/NK	CD8_CTL	NAG	5	9.26
T/NK	CD8_TEMRA	NAG	0	0
T/NK	CD8_GZMK+	NAG	6	11.11
T/NK	CD8_Tpex	NAG	1	1.85
T/NK	CD8_Tex	NAG	0	0
T/NK	NK_regulatory	NAG	0	0
T/NK	NK_cytotoxic	NAG	1	1.85
T/NK	NK_memory	NAG	2	3.7
T/NK	trNK	NAG	0	0
T/NK	NK-like	NAG	0	0
T/NK	Proliferating T	NAG	1	1.85
T/NK	CD4_Naive	CAG	92	5.92
T/NK	CD4_Tcm	CAG	152	9.78
T/NK	CD4_Tmem	CAG	28	1.8
T/NK	CD4_Trm	CAG	48	3.09
T/NK	CD4_Tfh	CAG	0	0
T/NK	CD4_Treg	CAG	3	0.19
T/NK	CD4_Tex	CAG	1	0.06
T/NK	CD8_Naive	CAG	2	0.13
T/NK	CD8_Tmem	CAG	1032	66.41
T/NK	CD8_CTL	CAG	59	3.8
T/NK	CD8_TEMRA	CAG	1	0.06
T/NK	CD8_GZMK+	CAG	26	1.67
T/NK	CD8_Tpex	CAG	24	1.54
T/NK	CD8_Tex	CAG	4	0.26
T/NK	NK_regulatory	CAG	5	0.32
T/NK	NK_cytotoxic	CAG	15	0.97
T/NK	NK_memory	CAG	33	2.12
T/NK	trNK	CAG	0	0
T/NK	NK-like	CAG	10	0.64
T/NK	Proliferating T	CAG	19	1.22
T/NK	CD4_Naive	CSG	112	24.89
T/NK	CD4_Tcm	CSG	71	15.78
T/NK	CD4_Tmem	CSG	9	2
T/NK	CD4_Trm	CSG	16	3.56
T/NK	CD4_Tfh	CSG	1	0.22
T/NK	CD4_Treg	CSG	24	5.33
T/NK	CD4_Tex	CSG	15	3.33
T/NK	CD8_Naive	CSG	3	0.67
T/NK	CD8_Tmem	CSG	140	31.11
T/NK	CD8_CTL	CSG	13	2.89
T/NK	CD8_TEMRA	CSG	0	0
T/NK	CD8_GZMK+	CSG	17	3.78
T/NK	CD8_Tpex	CSG	1	0.22
T/NK	CD8_Tex	CSG	1	0.22
T/NK	NK_regulatory	CSG	2	0.44
T/NK	NK_cytotoxic	CSG	5	1.11
T/NK	NK_memory	CSG	6	1.33
T/NK	trNK	CSG	1	0.22
T/NK	NK-like	CSG	5	1.11
T/NK	Proliferating T	CSG	8	1.78
T/NK	CD4_Naive	IM	224	18.3
T/NK	CD4_Tcm	IM	279	22.79
T/NK	CD4_Tmem	IM	32	2.61
T/NK	CD4_Trm	IM	53	4.33
T/NK	CD4_Tfh	IM	0	0
T/NK	CD4_Treg	IM	28	2.29
T/NK	CD4_Tex	IM	2	0.16
T/NK	CD8_Naive	IM	7	0.57
T/NK	CD8_Tmem	IM	360	29.41
T/NK	CD8_CTL	IM	54	4.41
T/NK	CD8_TEMRA	IM	1	0.08
T/NK	CD8_GZMK+	IM	83	6.78
T/NK	CD8_Tpex	IM	16	1.31
T/NK	CD8_Tex	IM	0	0
T/NK	NK_regulatory	IM	4	0.33
T/NK	NK_cytotoxic	IM	20	1.63
T/NK	NK_memory	IM	14	1.14
T/NK	trNK	IM	0	0
T/NK	NK-like	IM	30	2.45
T/NK	Proliferating T	IM	17	1.39
T/NK	CD4_Naive	ADJ_GC	3307	11.05
T/NK	CD4_Tcm	ADJ_GC	2697	9.01
T/NK	CD4_Tmem	ADJ_GC	651	2.18
T/NK	CD4_Trm	ADJ_GC	1977	6.61
T/NK	CD4_Tfh	ADJ_GC	455	1.52
T/NK	CD4_Treg	ADJ_GC	1117	3.73
T/NK	CD4_Tex	ADJ_GC	1052	3.52
T/NK	CD8_Naive	ADJ_GC	28	0.09
T/NK	CD8_Tmem	ADJ_GC	3712	12.41
T/NK	CD8_CTL	ADJ_GC	6378	21.32
T/NK	CD8_TEMRA	ADJ_GC	168	0.56
T/NK	CD8_GZMK+	ADJ_GC	1687	5.64
T/NK	CD8_Tpex	ADJ_GC	2846	9.51
T/NK	CD8_Tex	ADJ_GC	595	1.99
T/NK	NK_regulatory	ADJ_GC	360	1.2
T/NK	NK_cytotoxic	ADJ_GC	677	2.26
T/NK	NK_memory	ADJ_GC	1379	4.61
T/NK	trNK	ADJ_GC	421	1.41
T/NK	NK-like	ADJ_GC	87	0.29
T/NK	Proliferating T	ADJ_GC	323	1.08
T/NK	CD4_Naive	GC	18057	15.77
T/NK	CD4_Tcm	GC	8868	7.74
T/NK	CD4_Tmem	GC	3408	2.98
T/NK	CD4_Trm	GC	6960	6.08
T/NK	CD4_Tfh	GC	344	0.3
T/NK	CD4_Treg	GC	10898	9.52
T/NK	CD4_Tex	GC	4908	4.29
T/NK	CD8_Naive	GC	1615	1.41
T/NK	CD8_Tmem	GC	13973	12.2
T/NK	CD8_CTL	GC	11789	10.29
T/NK	CD8_TEMRA	GC	403	0.35
T/NK	CD8_GZMK+	GC	4960	4.33
T/NK	CD8_Tpex	GC	9325	8.14
T/NK	CD8_Tex	GC	4715	4.12
T/NK	NK_regulatory	GC	1674	1.46
T/NK	NK_cytotoxic	GC	4562	3.98
T/NK	NK_memory	GC	3789	3.31
T/NK	trNK	GC	75	0.07
T/NK	NK-like	GC	560	0.49
T/NK	Proliferating T	GC	3645	3.18
T/NK	CD4_Naive	LN_Meta	3596	56.75
T/NK	CD4_Tcm	LN_Meta	465	7.34
T/NK	CD4_Tmem	LN_Meta	150	2.37
T/NK	CD4_Trm	LN_Meta	28	0.44
T/NK	CD4_Tfh	LN_Meta	2	0.03
T/NK	CD4_Treg	LN_Meta	739	11.66
T/NK	CD4_Tex	LN_Meta	336	5.3
T/NK	CD8_Naive	LN_Meta	7	0.11
T/NK	CD8_Tmem	LN_Meta	3	0.05
T/NK	CD8_CTL	LN_Meta	8	0.13
T/NK	CD8_TEMRA	LN_Meta	0	0
T/NK	CD8_GZMK+	LN_Meta	92	1.45
T/NK	CD8_Tpex	LN_Meta	758	11.96
T/NK	CD8_Tex	LN_Meta	97	1.53
T/NK	NK_regulatory	LN_Meta	33	0.52
T/NK	NK_cytotoxic	LN_Meta	7	0.11
T/NK	NK_memory	LN_Meta	1	0.02
T/NK	trNK	LN_Meta	0	0
T/NK	NK-like	LN_Meta	1	0.02
T/NK	Proliferating T	LN_Meta	14	0.22
T/NK	CD4_Naive	LI_Meta	1322	11.43
T/NK	CD4_Tcm	LI_Meta	1483	12.82
T/NK	CD4_Tmem	LI_Meta	2457	21.24
T/NK	CD4_Trm	LI_Meta	829	7.17
T/NK	CD4_Tfh	LI_Meta	2	0.02
T/NK	CD4_Treg	LI_Meta	184	1.59
T/NK	CD4_Tex	LI_Meta	74	0.64
T/NK	CD8_Naive	LI_Meta	10	0.09
T/NK	CD8_Tmem	LI_Meta	398	3.44
T/NK	CD8_CTL	LI_Meta	342	2.96
T/NK	CD8_TEMRA	LI_Meta	39	0.34
T/NK	CD8_GZMK+	LI_Meta	1412	12.2
T/NK	CD8_Tpex	LI_Meta	1259	10.88
T/NK	CD8_Tex	LI_Meta	61	0.53
T/NK	NK_regulatory	LI_Meta	462	3.99
T/NK	NK_cytotoxic	LI_Meta	1029	8.89
T/NK	NK_memory	LI_Meta	20	0.17
T/NK	trNK	LI_Meta	0	0
T/NK	NK-like	LI_Meta	99	0.86
T/NK	Proliferating T	LI_Meta	88	0.76
T/NK	CD4_Naive	OV_Meta	110	7.64
T/NK	CD4_Tcm	OV_Meta	12	0.83
T/NK	CD4_Tmem	OV_Meta	63	4.38
T/NK	CD4_Trm	OV_Meta	191	13.26
T/NK	CD4_Tfh	OV_Meta	0	0
T/NK	CD4_Treg	OV_Meta	44	3.06
T/NK	CD4_Tex	OV_Meta	0	0
T/NK	CD8_Naive	OV_Meta	4	0.28
T/NK	CD8_Tmem	OV_Meta	48	3.33
T/NK	CD8_CTL	OV_Meta	49	3.4
T/NK	CD8_TEMRA	OV_Meta	6	0.42
T/NK	CD8_GZMK+	OV_Meta	59	4.1
T/NK	CD8_Tpex	OV_Meta	56	3.89
T/NK	CD8_Tex	OV_Meta	2	0.14
T/NK	NK_regulatory	OV_Meta	32	2.22
T/NK	NK_cytotoxic	OV_Meta	704	48.89
T/NK	NK_memory	OV_Meta	5	0.35
T/NK	trNK	OV_Meta	0	0
T/NK	NK-like	OV_Meta	13	0.9
T/NK	Proliferating T	OV_Meta	42	2.92
T/NK	CD4_Naive	PC_Meta	4229	17.72
T/NK	CD4_Tcm	PC_Meta	1994	8.36
T/NK	CD4_Tmem	PC_Meta	1611	6.75
T/NK	CD4_Trm	PC_Meta	1349	5.65
T/NK	CD4_Tfh	PC_Meta	1	0
T/NK	CD4_Treg	PC_Meta	1142	4.79
T/NK	CD4_Tex	PC_Meta	204	0.85
T/NK	CD8_Naive	PC_Meta	54	0.23
T/NK	CD8_Tmem	PC_Meta	3140	13.16
T/NK	CD8_CTL	PC_Meta	527	2.21
T/NK	CD8_TEMRA	PC_Meta	9	0.04
T/NK	CD8_GZMK+	PC_Meta	3330	13.95
T/NK	CD8_Tpex	PC_Meta	1998	8.37
T/NK	CD8_Tex	PC_Meta	336	1.41
T/NK	NK_regulatory	PC_Meta	288	1.21
T/NK	NK_cytotoxic	PC_Meta	2024	8.48
T/NK	NK_memory	PC_Meta	37	0.16
T/NK	trNK	PC_Meta	1	0
T/NK	NK-like	PC_Meta	1171	4.91
T/NK	Proliferating T	PC_Meta	419	1.76
T/NK	CD4_Naive	GC_PC	2560	20.35
T/NK	CD4_Tcm	GC_PC	1364	10.84
T/NK	CD4_Tmem	GC_PC	186	1.48
T/NK	CD4_Trm	GC_PC	669	5.32
T/NK	CD4_Tfh	GC_PC	0	0
T/NK	CD4_Treg	GC_PC	299	2.38
T/NK	CD4_Tex	GC_PC	55	0.44
T/NK	CD8_Naive	GC_PC	3	0.02
T/NK	CD8_Tmem	GC_PC	4104	32.62
T/NK	CD8_CTL	GC_PC	257	2.04
T/NK	CD8_TEMRA	GC_PC	3	0.02
T/NK	CD8_GZMK+	GC_PC	996	7.92
T/NK	CD8_Tpex	GC_PC	244	1.94
T/NK	CD8_Tex	GC_PC	3	0.02
T/NK	NK_regulatory	GC_PC	18	0.14
T/NK	NK_cytotoxic	GC_PC	498	3.96
T/NK	NK_memory	GC_PC	7	0.06
T/NK	trNK	GC_PC	0	0
T/NK	NK-like	GC_PC	909	7.23
T/NK	Proliferating T	GC_PC	405	3.22
T/NK	CD4_Naive	GC_PBMC	1345	51.47
T/NK	CD4_Tcm	GC_PBMC	29	1.11
T/NK	CD4_Tmem	GC_PBMC	69	2.64
T/NK	CD4_Trm	GC_PBMC	72	2.76
T/NK	CD4_Tfh	GC_PBMC	0	0
T/NK	CD4_Treg	GC_PBMC	49	1.88
T/NK	CD4_Tex	GC_PBMC	4	0.15
T/NK	CD8_Naive	GC_PBMC	0	0
T/NK	CD8_Tmem	GC_PBMC	18	0.69
T/NK	CD8_CTL	GC_PBMC	8	0.31
T/NK	CD8_TEMRA	GC_PBMC	0	0
T/NK	CD8_GZMK+	GC_PBMC	87	3.33
T/NK	CD8_Tpex	GC_PBMC	47	1.8
T/NK	CD8_Tex	GC_PBMC	0	0
T/NK	NK_regulatory	GC_PBMC	0	0
T/NK	NK_cytotoxic	GC_PBMC	828	31.69
T/NK	NK_memory	GC_PBMC	0	0
T/NK	trNK	GC_PBMC	0	0
T/NK	NK-like	GC_PBMC	38	1.45
T/NK	Proliferating T	GC_PBMC	19	0.73

## Sheet: B.Plasma
Supplementary table5-5. The proportion of B/Plasma subtypes in stomach
Category	Cell_Subtype	Phenotype	Count	Prop
B/Plasma	Immature_B	Normal	4	0.86
B/Plasma	Mature_B	Normal	26	5.57
B/Plasma	Memory_B	Normal	11	2.36
B/Plasma	Prolif_B	Normal	29	6.21
B/Plasma	IgG+_Plasma	Normal	9	1.93
B/Plasma	IgA+_Plasma	Normal	388	83.08
B/Plasma	Immature_B	NAG	1	0.43
B/Plasma	Mature_B	NAG	18	7.69
B/Plasma	Memory_B	NAG	1	0.43
B/Plasma	Prolif_B	NAG	7	2.99
B/Plasma	IgG+_Plasma	NAG	2	0.85
B/Plasma	IgA+_Plasma	NAG	205	87.61
B/Plasma	Immature_B	CAG	3	0.23
B/Plasma	Mature_B	CAG	105	7.98
B/Plasma	Memory_B	CAG	10	0.76
B/Plasma	Prolif_B	CAG	28	2.13
B/Plasma	IgG+_Plasma	CAG	21	1.6
B/Plasma	IgA+_Plasma	CAG	1149	87.31
B/Plasma	Immature_B	CSG	7	0.32
B/Plasma	Mature_B	CSG	138	6.34
B/Plasma	Memory_B	CSG	46	2.11
B/Plasma	Prolif_B	CSG	10	0.46
B/Plasma	IgG+_Plasma	CSG	89	4.09
B/Plasma	IgA+_Plasma	CSG	1887	86.68
B/Plasma	Immature_B	IM	4	0.3
B/Plasma	Mature_B	IM	68	5.09
B/Plasma	Memory_B	IM	6	0.45
B/Plasma	Prolif_B	IM	6	0.45
B/Plasma	IgG+_Plasma	IM	83	6.21
B/Plasma	IgA+_Plasma	IM	1169	87.5
B/Plasma	Immature_B	ADJ_GC	312	1.48
B/Plasma	Mature_B	ADJ_GC	5876	27.82
B/Plasma	Memory_B	ADJ_GC	4801	22.73
B/Plasma	Prolif_B	ADJ_GC	398	1.88
B/Plasma	IgG+_Plasma	ADJ_GC	526	2.49
B/Plasma	IgA+_Plasma	ADJ_GC	9211	43.6
B/Plasma	Immature_B	GC	1520	2.8
B/Plasma	Mature_B	GC	16561	30.48
B/Plasma	Memory_B	GC	11562	21.28
B/Plasma	Prolif_B	GC	1483	2.73
B/Plasma	IgG+_Plasma	GC	5123	9.43
B/Plasma	IgA+_Plasma	GC	18092	33.29
B/Plasma	Immature_B	LN_Meta	284	6.54
B/Plasma	Mature_B	LN_Meta	2136	49.19
B/Plasma	Memory_B	LN_Meta	1812	41.73
B/Plasma	Prolif_B	LN_Meta	83	1.91
B/Plasma	IgG+_Plasma	LN_Meta	5	0.12
B/Plasma	IgA+_Plasma	LN_Meta	22	0.51
B/Plasma	Immature_B	LI_Meta	52	8.67
B/Plasma	Mature_B	LI_Meta	149	24.83
B/Plasma	Memory_B	LI_Meta	337	56.17
B/Plasma	Prolif_B	LI_Meta	11	1.83
B/Plasma	IgG+_Plasma	LI_Meta	9	1.5
B/Plasma	IgA+_Plasma	LI_Meta	42	7
B/Plasma	Immature_B	OV_Meta	0	0
B/Plasma	Mature_B	OV_Meta	4	28.57
B/Plasma	Memory_B	OV_Meta	6	42.86
B/Plasma	Prolif_B	OV_Meta	1	7.14
B/Plasma	IgG+_Plasma	OV_Meta	0	0
B/Plasma	IgA+_Plasma	OV_Meta	3	21.43
B/Plasma	Immature_B	PC_Meta	36	1.93
B/Plasma	Mature_B	PC_Meta	748	40.11
B/Plasma	Memory_B	PC_Meta	636	34.1
B/Plasma	Prolif_B	PC_Meta	67	3.59
B/Plasma	IgG+_Plasma	PC_Meta	81	4.34
B/Plasma	IgA+_Plasma	PC_Meta	297	15.92
B/Plasma	Immature_B	GC_PC	55	3.16
B/Plasma	Mature_B	GC_PC	1083	62.21
B/Plasma	Memory_B	GC_PC	302	17.35
B/Plasma	Prolif_B	GC_PC	189	10.86
B/Plasma	IgG+_Plasma	GC_PC	35	2.01
B/Plasma	IgA+_Plasma	GC_PC	77	4.42
B/Plasma	Immature_B	GC_PBMC	0	0
B/Plasma	Mature_B	GC_PBMC	84	54.9
B/Plasma	Memory_B	GC_PBMC	65	42.48
B/Plasma	Prolif_B	GC_PBMC	2	1.31
B/Plasma	IgG+_Plasma	GC_PBMC	0	0
B/Plasma	IgA+_Plasma	GC_PBMC	2	1.31
