# Supplementary material for: Integrated single-cell transcriptomic atlas of human gastric and colorectal tissues across diverse phenotypes
Source: Sci Data. 2026 Mar 26;13:751. doi: 10.1038/s41597-026-07108-3 (PMC13184354; doi:10.1038/s41597-026-07108-3)
Supplement: Supplementary file 7 — Supplementary table6. The proportion of cell subtypes in colorectum [file 41597_2026_7108_MOESM7_ESM.xlsx]

## Sheet: Epithelial
Supplementary table6-1. The proportion of epithelial subtypes in colorectum
Category	Cell_Subtype	Phenotype	Count	Prop
Epithelial	Stem cell	Normal	59	0.249947
Epithelial	TA cell	Normal	5666	24.0034
Epithelial	Goblet cell	Normal	1953	8.27367
Epithelial	Tuft cell	Normal	200	0.847278
Epithelial	Colonocyte progenitor	Normal	966	4.09235
Epithelial	Colonocytes	Normal	14135	59.8814
Epithelial	BEST4 cell	Normal	576	2.44016
Epithelial	Enteroendocrine cell	Normal	50	0.21182
Epithelial	Malignant cell	Normal	0	0
Epithelial	Stem cell	Ulcerative colitis	2703	25.8092
Epithelial	TA cell	Ulcerative colitis	1328	12.6802
Epithelial	Goblet cell	Ulcerative colitis	1722	16.4423
Epithelial	Tuft cell	Ulcerative colitis	111	1.05987
Epithelial	Colonocyte progenitor	Ulcerative colitis	2295	21.9135
Epithelial	Colonocytes	Ulcerative colitis	2065	19.7174
Epithelial	BEST4 cell	Ulcerative colitis	148	1.41316
Epithelial	Enteroendocrine cell	Ulcerative colitis	98	0.93574
Epithelial	Malignant cell	Ulcerative colitis	3	0.0286451
Epithelial	Stem cell	ADJ_CRC	166	3.69464
Epithelial	TA cell	ADJ_CRC	236	5.25262
Epithelial	Goblet cell	ADJ_CRC	906	20.1647
Epithelial	Tuft cell	ADJ_CRC	652	14.5115
Epithelial	Colonocyte progenitor	ADJ_CRC	955	21.2553
Epithelial	Colonocytes	ADJ_CRC	1011	22.5017
Epithelial	BEST4 cell	ADJ_CRC	461	10.2604
Epithelial	Enteroendocrine cell	ADJ_CRC	106	2.35923
Epithelial	Malignant cell	ADJ_CRC	0	0
Epithelial	Stem cell	Border	437	24.0506
Epithelial	TA cell	Border	241	13.2636
Epithelial	Goblet cell	Border	19	1.04568
Epithelial	Tuft cell	Border	2	0.110072
Epithelial	Colonocyte progenitor	Border	365	20.0881
Epithelial	Colonocytes	Border	208	11.4474
Epithelial	BEST4 cell	Border	0	0
Epithelial	Enteroendocrine cell	Border	0	0
Epithelial	Malignant cell	Border	545	29.9945
Epithelial	Stem cell	Tumor	9053	40.6274
Epithelial	TA cell	Tumor	2948	13.2298
Epithelial	Goblet cell	Tumor	1229	5.51542
Epithelial	Tuft cell	Tumor	174	0.780864
Epithelial	Colonocyte progenitor	Tumor	4729	21.2225
Epithelial	Colonocytes	Tumor	1662	7.4586
Epithelial	BEST4 cell	Tumor	13	0.0583404
Epithelial	Enteroendocrine cell	Tumor	57	0.2558
Epithelial	Malignant cell	Tumor	2418	10.8513

## Sheet: Stromal
Supplementary table6-2. The proportion of stromal subtypes in colorectum
Category	Cell_Subtype	Phenotype	Count	Prop
Stromal	Progenitor-like Fib	Normal	74	0.77414
Stromal	Myofibroblast	Normal	0	0
Stromal	Inflammatory Fib	Normal	1	0.0104613
Stromal	S1 Fib	Normal	4304	45.0256
Stromal	S2 Fib	Normal	2209	23.1091
Stromal	S4 Fib	Normal	48	0.502145
Stromal	Antigen presenting Fib	Normal	396	4.14269
Stromal	Proliferating Fib	Normal	8	0.0836908
Stromal	Pericyte	Normal	37	0.38707
Stromal	Vascular SMC	Normal	477	4.99006
Stromal	SMC_PC intermediate	Normal	140	1.46459
Stromal	Mesothelial cell	Normal	0	0
Stromal	Quiescent EC	Normal	33	0.345224
Stromal	Arterial EC	Normal	44	0.460299
Stromal	Venous EC	Normal	337	3.52547
Stromal	Capillary EC	Normal	767	8.02385
Stromal	Lymphatic EC	Normal	7	0.0732294
Stromal	CD45hi EPC	Normal	50	0.523067
Stromal	Proliferating EC	Normal	2	0.0209227
Stromal	Enteric glial cell	Normal	625	6.53834
Stromal	Progenitor-like Fib	Ulcerative colitis	61	0.536594
Stromal	Myofibroblast	Ulcerative colitis	828	7.2836
Stromal	Inflammatory Fib	Ulcerative colitis	86	0.75651
Stromal	S1 Fib	Ulcerative colitis	3082	27.1112
Stromal	S2 Fib	Ulcerative colitis	2057	18.0947
Stromal	S4 Fib	Ulcerative colitis	99	0.870866
Stromal	Antigen presenting Fib	Ulcerative colitis	733	6.44792
Stromal	Proliferating Fib	Ulcerative colitis	123	1.08198
Stromal	Pericyte	Ulcerative colitis	67	0.589374
Stromal	Vascular SMC	Ulcerative colitis	731	6.43033
Stromal	SMC_PC intermediate	Ulcerative colitis	607	5.33955
Stromal	Mesothelial cell	Ulcerative colitis	10	0.0879662
Stromal	Quiescent EC	Ulcerative colitis	750	6.59747
Stromal	Arterial EC	Ulcerative colitis	163	1.43385
Stromal	Venous EC	Ulcerative colitis	1050	9.23645
Stromal	Capillary EC	Ulcerative colitis	480	4.22238
Stromal	Lymphatic EC	Ulcerative colitis	9	0.0791696
Stromal	CD45hi EPC	Ulcerative colitis	149	1.3107
Stromal	Proliferating EC	Ulcerative colitis	58	0.510204
Stromal	Enteric glial cell	Ulcerative colitis	225	1.97924
Stromal	Progenitor-like Fib	ADJ_CRC	2378	32.5843
Stromal	Myofibroblast	ADJ_CRC	0	0
Stromal	Inflammatory Fib	ADJ_CRC	0	0
Stromal	S1 Fib	ADJ_CRC	1472	20.1699
Stromal	S2 Fib	ADJ_CRC	477	6.53604
Stromal	S4 Fib	ADJ_CRC	45	0.616607
Stromal	Antigen presenting Fib	ADJ_CRC	124	1.6991
Stromal	Proliferating Fib	ADJ_CRC	1	0.0137024
Stromal	Pericyte	ADJ_CRC	97	1.32913
Stromal	Vascular SMC	ADJ_CRC	167	2.2883
Stromal	SMC_PC intermediate	ADJ_CRC	661	9.05728
Stromal	Mesothelial cell	ADJ_CRC	13	0.178131
Stromal	Quiescent EC	ADJ_CRC	19	0.260345
Stromal	Arterial EC	ADJ_CRC	124	1.6991
Stromal	Venous EC	ADJ_CRC	241	3.30227
Stromal	Capillary EC	ADJ_CRC	561	7.68704
Stromal	Lymphatic EC	ADJ_CRC	150	2.05536
Stromal	CD45hi EPC	ADJ_CRC	21	0.28775
Stromal	Proliferating EC	ADJ_CRC	1	0.0137024
Stromal	Enteric glial cell	ADJ_CRC	746	10.222
Stromal	Progenitor-like Fib	Border	198	13.2886
Stromal	Myofibroblast	Border	39	2.61745
Stromal	Inflammatory Fib	Border	235	15.7718
Stromal	S1 Fib	Border	87	5.83893
Stromal	S2 Fib	Border	94	6.30872
Stromal	S4 Fib	Border	3	0.201342
Stromal	Antigen presenting Fib	Border	16	1.07383
Stromal	Proliferating Fib	Border	10	0.671141
Stromal	Pericyte	Border	3	0.201342
Stromal	Vascular SMC	Border	41	2.75168
Stromal	SMC_PC intermediate	Border	237	15.906
Stromal	Mesothelial cell	Border	48	3.22148
Stromal	Quiescent EC	Border	169	11.3423
Stromal	Arterial EC	Border	47	3.15436
Stromal	Venous EC	Border	131	8.79195
Stromal	Capillary EC	Border	46	3.08725
Stromal	Lymphatic EC	Border	17	1.14094
Stromal	CD45hi EPC	Border	9	0.604027
Stromal	Proliferating EC	Border	17	1.14094
Stromal	Enteric glial cell	Border	43	2.88591
Stromal	Progenitor-like Fib	Tumor	846	6.46987
Stromal	Myofibroblast	Tumor	386	2.95197
Stromal	Inflammatory Fib	Tumor	2279	17.4289
Stromal	S1 Fib	Tumor	1190	9.10064
Stromal	S2 Fib	Tumor	2082	15.9223
Stromal	S4 Fib	Tumor	31	0.237076
Stromal	Antigen presenting Fib	Tumor	218	1.66718
Stromal	Proliferating Fib	Tumor	161	1.23126
Stromal	Pericyte	Tumor	174	1.33068
Stromal	Vascular SMC	Tumor	392	2.99786
Stromal	SMC_PC intermediate	Tumor	2112	16.1517
Stromal	Mesothelial cell	Tumor	192	1.46834
Stromal	Quiescent EC	Tumor	1028	7.86173
Stromal	Arterial EC	Tumor	232	1.77424
Stromal	Venous EC	Tumor	993	7.59407
Stromal	Capillary EC	Tumor	308	2.35546
Stromal	Lymphatic EC	Tumor	78	0.596513
Stromal	CD45hi EPC	Tumor	106	0.810645
Stromal	Proliferating EC	Tumor	108	0.825941
Stromal	Enteric glial cell	Tumor	160	1.22362

## Sheet: Myeloid
Supplementary table6-3. The proportion of myeloid subtypes in colorectum
Category	Cell_Subtype	Phenotype	Count	Prop
Myeloid	Classical Mono	Normal	19	0.309598
Myeloid	Intermediate Mono	Normal	90	1.46651
Myeloid	SPP1+ Mφ	Normal	27	0.439954
Myeloid	Resident intestinal Mφ	Normal	3224	52.5338
Myeloid	CD3+ Mφ	Normal	90	1.46651
Myeloid	pDC	Normal	13	0.21183
Myeloid	cDC1	Normal	145	2.36272
Myeloid	cDC2	Normal	1022	16.6531
Myeloid	mregDC	Normal	54	0.879909
Myeloid	Proliferating myeloid	Normal	453	7.38146
Myeloid	Neutrophil	Normal	0	0
Myeloid	Mast	Normal	1000	16.2946
Myeloid	Classical Mono	Ulcerative colitis	3824	30.921
Myeloid	Intermediate Mono	Ulcerative colitis	815	6.59012
Myeloid	SPP1+ Mφ	Ulcerative colitis	367	2.96757
Myeloid	Resident intestinal Mφ	Ulcerative colitis	2721	22.0021
Myeloid	CD3+ Mφ	Ulcerative colitis	150	1.21291
Myeloid	pDC	Ulcerative colitis	83	0.671141
Myeloid	cDC1	Ulcerative colitis	158	1.27759
Myeloid	cDC2	Ulcerative colitis	993	8.02943
Myeloid	mregDC	Ulcerative colitis	262	2.11854
Myeloid	Proliferating myeloid	Ulcerative colitis	216	1.74658
Myeloid	Neutrophil	Ulcerative colitis	6	0.0485162
Myeloid	Mast	Ulcerative colitis	2772	22.4145
Myeloid	Classical Mono	ADJ_CRC	153	4.33182
Myeloid	Intermediate Mono	ADJ_CRC	472	13.3635
Myeloid	SPP1+ Mφ	ADJ_CRC	84	2.37826
Myeloid	Resident intestinal Mφ	ADJ_CRC	749	21.2061
Myeloid	CD3+ Mφ	ADJ_CRC	52	1.47225
Myeloid	pDC	ADJ_CRC	67	1.89694
Myeloid	cDC1	ADJ_CRC	67	1.89694
Myeloid	cDC2	ADJ_CRC	642	18.1767
Myeloid	mregDC	ADJ_CRC	19	0.537939
Myeloid	Proliferating myeloid	ADJ_CRC	46	1.30238
Myeloid	Neutrophil	ADJ_CRC	4	0.11325
Myeloid	Mast	ADJ_CRC	1177	33.3239
Myeloid	Classical Mono	Border	51	5.27404
Myeloid	Intermediate Mono	Border	155	16.029
Myeloid	SPP1+ Mφ	Border	377	38.9866
Myeloid	Resident intestinal Mφ	Border	176	18.2006
Myeloid	CD3+ Mφ	Border	12	1.24095
Myeloid	pDC	Border	13	1.34436
Myeloid	cDC1	Border	0	0
Myeloid	cDC2	Border	64	6.61841
Myeloid	mregDC	Border	0	0
Myeloid	Proliferating myeloid	Border	12	1.24095
Myeloid	Neutrophil	Border	0	0
Myeloid	Mast	Border	107	11.0651
Myeloid	Classical Mono	Tumor	361	1.63289
Myeloid	Intermediate Mono	Tumor	6496	29.383
Myeloid	SPP1+ Mφ	Tumor	5666	25.6287
Myeloid	Resident intestinal Mφ	Tumor	2516	11.3805
Myeloid	CD3+ Mφ	Tumor	628	2.8406
Myeloid	pDC	Tumor	607	2.74561
Myeloid	cDC1	Tumor	85	0.384476
Myeloid	cDC2	Tumor	1431	6.47277
Myeloid	mregDC	Tumor	388	1.75502
Myeloid	Proliferating myeloid	Tumor	668	3.02153
Myeloid	Neutrophil	Tumor	1056	4.77655
Myeloid	Mast	Tumor	2206	9.97829

## Sheet: T.NK
Supplementary table6-4. The proportion of T/NK subtypes in colorectum
Category	Cell_Subtype	Phenotype	Count	Prop
T/NK	CD4 Naive	Normal	5	0.0208638
T/NK	CD4 Tcm	Normal	289	1.20593
T/NK	CD4 Tem	Normal	366	1.52723
T/NK	CD4 Trm	Normal	162	0.675986
T/NK	CD4 Trm cell-death	Normal	627	2.61632
T/NK	CD4 Tfh	Normal	22	0.0918005
T/NK	CD4 Treg	Normal	281	1.17254
T/NK	CD4 Tstr	Normal	0	0
T/NK	CD4 Th17	Normal	1	0.00417275
T/NK	CD4 Tex	Normal	33	0.137701
T/NK	CD8 Naive	Normal	84	0.350511
T/NK	CD8 Trm	Normal	3470	14.4794
T/NK	CD8 Tem	Normal	1438	6.00042
T/NK	CD8 MAIT	Normal	32	0.133528
T/NK	CD8 Tstr	Normal	48	0.200292
T/NK	CD8 Tex	Normal	22	0.0918005
T/NK	Naive	Normal	3297	13.7576
T/NK	DNT	Normal	12549	52.3639
T/NK	TNK	Normal	502	2.09472
T/NK	ILC3	Normal	383	1.59816
T/NK	Proliferating T	Normal	229	0.95556
T/NK	Heterogeneous	Normal	125	0.521594
T/NK	CD4 Naive	Ulcerative colitis	74	0.239746
T/NK	CD4 Tcm	Ulcerative colitis	827	2.67932
T/NK	CD4 Tem	Ulcerative colitis	953	3.08754
T/NK	CD4 Trm	Ulcerative colitis	799	2.58861
T/NK	CD4 Trm cell-death	Ulcerative colitis	2572	8.33279
T/NK	CD4 Tfh	Ulcerative colitis	425	1.37692
T/NK	CD4 Treg	Ulcerative colitis	1307	4.23443
T/NK	CD4 Tstr	Ulcerative colitis	0	0
T/NK	CD4 Th17	Ulcerative colitis	3	0.00971943
T/NK	CD4 Tex	Ulcerative colitis	194	0.628523
T/NK	CD8 Naive	Ulcerative colitis	803	2.60157
T/NK	CD8 Trm	Ulcerative colitis	1304	4.22471
T/NK	CD8 Tem	Ulcerative colitis	2699	8.74425
T/NK	CD8 MAIT	Ulcerative colitis	378	1.22465
T/NK	CD8 Tstr	Ulcerative colitis	215	0.696559
T/NK	CD8 Tex	Ulcerative colitis	195	0.631763
T/NK	Naive	Ulcerative colitis	6109	19.792
T/NK	DNT	Ulcerative colitis	7604	24.6355
T/NK	TNK	Ulcerative colitis	2050	6.64161
T/NK	ILC3	Ulcerative colitis	272	0.881229
T/NK	Proliferating T	Ulcerative colitis	1101	3.56703
T/NK	Heterogeneous	Ulcerative colitis	982	3.18149
T/NK	CD4 Naive	ADJ_CRC	1162	4.29845
T/NK	CD4 Tcm	ADJ_CRC	1363	5.04199
T/NK	CD4 Tem	ADJ_CRC	96	0.355122
T/NK	CD4 Trm	ADJ_CRC	175	0.647357
T/NK	CD4 Trm cell-death	ADJ_CRC	142	0.525284
T/NK	CD4 Tfh	ADJ_CRC	1930	7.13942
T/NK	CD4 Treg	ADJ_CRC	523	1.93467
T/NK	CD4 Tstr	ADJ_CRC	156	0.577072
T/NK	CD4 Th17	ADJ_CRC	129	0.477195
T/NK	CD4 Tex	ADJ_CRC	914	3.38105
T/NK	CD8 Naive	ADJ_CRC	486	1.7978
T/NK	CD8 Trm	ADJ_CRC	5860	21.6772
T/NK	CD8 Tem	ADJ_CRC	2011	7.43906
T/NK	CD8 MAIT	ADJ_CRC	67	0.247845
T/NK	CD8 Tstr	ADJ_CRC	293	1.08386
T/NK	CD8 Tex	ADJ_CRC	51	0.188658
T/NK	Naive	ADJ_CRC	3187	11.7893
T/NK	DNT	ADJ_CRC	6921	25.602
T/NK	TNK	ADJ_CRC	783	2.89646
T/NK	ILC3	ADJ_CRC	350	1.29471
T/NK	Proliferating T	ADJ_CRC	171	0.63256
T/NK	Heterogeneous	ADJ_CRC	263	0.972885
T/NK	CD4 Naive	Border	119	5.23307
T/NK	CD4 Tcm	Border	38	1.67106
T/NK	CD4 Tem	Border	43	1.89094
T/NK	CD4 Trm	Border	81	3.56201
T/NK	CD4 Trm cell-death	Border	136	5.98065
T/NK	CD4 Tfh	Border	127	5.58487
T/NK	CD4 Treg	Border	219	9.63061
T/NK	CD4 Tstr	Border	0	0
T/NK	CD4 Th17	Border	20	0.879507
T/NK	CD4 Tex	Border	117	5.14512
T/NK	CD8 Naive	Border	47	2.06684
T/NK	CD8 Trm	Border	89	3.91381
T/NK	CD8 Tem	Border	336	14.7757
T/NK	CD8 MAIT	Border	19	0.835532
T/NK	CD8 Tstr	Border	5	0.219877
T/NK	CD8 Tex	Border	100	4.39754
T/NK	Naive	Border	353	15.5233
T/NK	DNT	Border	283	12.445
T/NK	TNK	Border	85	3.73791
T/NK	ILC3	Border	17	0.747581
T/NK	Proliferating T	Border	31	1.36324
T/NK	Heterogeneous T	Border	9	0.395778
T/NK	CD4 Naive	Tumor	3729	5.05469
T/NK	CD4 Tcm	Tumor	3099	4.20072
T/NK	CD4 Tem	Tumor	1389	1.8828
T/NK	CD4 Trm	Tumor	2801	3.79678
T/NK	CD4 Trm cell-death	Tumor	709	0.961056
T/NK	CD4 Tfh	Tumor	1595	2.16204
T/NK	CD4 Treg	Tumor	6780	9.19035
T/NK	CD4 Tstr	Tumor	3596	4.87441
T/NK	CD4 Th17	Tumor	1565	2.12137
T/NK	CD4 Tex	Tumor	3812	5.1672
T/NK	CD8 Naive	Tumor	464	0.628956
T/NK	CD8 Trm	Tumor	5759	7.80638
T/NK	CD8 Tem	Tumor	5657	7.66812
T/NK	CD8 MAIT	Tumor	279	0.378187
T/NK	CD8 Tstr	Tumor	3455	4.68329
T/NK	CD8 Tex	Tumor	3215	4.35796
T/NK	Naive	Tumor	5214	7.06763
T/NK	DNT	Tumor	13225	17.9266
T/NK	TNK	Tumor	2931	3.973
T/NK	ILC3	Tumor	527	0.714353
T/NK	Proliferating T	Tumor	2165	2.93468
T/NK	Heterogeneous	Tumor	1807	2.44941

## Sheet: B.Plasma
Supplementary table6-5. The proportion of B/Plasma subtypes in colorectum
Category	Cell_Subtype	Phenotype	Count	Prop
B/Plasma	Immature B	Normal	761	2.35269
B/Plasma	Naive B	Normal	1687	5.21548
B/Plasma	Mature B	Normal	3461	10.6999
B/Plasma	GC B	Normal	276	0.853274
B/Plasma	Plasmablast	Normal	400	1.23663
B/Plasma	IgG+ Plasma	Normal	462	1.42831
B/Plasma	IgA+ Plasma	Normal	25299	78.2137
B/Plasma	Immature B	ADJ_CRC	514	1.34763
B/Plasma	Naive B	ADJ_CRC	4615	12.0998
B/Plasma	Mature B	ADJ_CRC	4808	12.6059
B/Plasma	GC B	ADJ_CRC	554	1.45251
B/Plasma	Plasmablast	ADJ_CRC	481	1.26111
B/Plasma	IgG+ Plasma	ADJ_CRC	3274	8.58394
B/Plasma	IgA+ Plasma	ADJ_CRC	23895	62.6491
B/Plasma	Immature B	Ulcerative colitis	1664	2.75014
B/Plasma	Naive B	Ulcerative colitis	8580	14.1804
B/Plasma	Mature B	Ulcerative colitis	5402	8.92804
B/Plasma	GC B	Ulcerative colitis	1225	2.02459
B/Plasma	Plasmablast	Ulcerative colitis	2844	4.70036
B/Plasma	IgG+ Plasma	Ulcerative colitis	12240	20.2294
B/Plasma	IgA+ Plasma	Ulcerative colitis	28551	47.1871
B/Plasma	Immature B	Border	13	0.944081
B/Plasma	Naive B	Border	253	18.3733
B/Plasma	Mature B	Border	486	35.2941
B/Plasma	GC B	Border	100	7.26216
B/Plasma	Plasmablast	Border	99	7.18954
B/Plasma	IgG+ Plasma	Border	115	8.35149
B/Plasma	IgA+ Plasma	Border	311	22.5853
B/Plasma	Immature B	Tumor	857	2.21019
B/Plasma	Naive B	Tumor	4854	12.5184
B/Plasma	Mature B	Tumor	8913	22.9865
B/Plasma	GC B	Tumor	447	1.1528
B/Plasma	Plasmablast	Tumor	966	2.4913
B/Plasma	IgG+ Plasma	Tumor	4166	10.744
B/Plasma	IgA+ Plasma	Tumor	18572	47.8968
